# Supplementary material for: Deep longitudinal multiomics profiling reveals two biological seasonal patterns in California
Source: Nat Commun. 2020 Oct 1;11:4933. doi: 10.1038/s41467-020-18758-1 (PMC7529769; doi:10.1038/s41467-020-18758-1)
Supplement: Supplementary file 5 — Supplementary Data 1-16 [file 41467_2020_18758_MOESM5_ESM.xlsx]

## Sheet: Supplementary Data 1
Supplementary Data 1: Cohort residential locations in California.
City	Frequency	State	Latitute	Longitude
Petaluma	1	CA	38.2324	-122.637
Calistoga	1	CA	38.5788	-122.58
Sausalito	1	CA	37.8591	-122.485
San Francisco	1	CA	37.7749	-122.419
San Bruno	1	CA	37.6305	-122.411
Millbrae	1	CA	37.5985	-122.387
San Mateo	1	CA	37.563	-122.326
La Honda	1	CA	37.319	-122.274
Oakland	2	CA	37.8044	-122.271
Emerald Hills	1	CA	37.4647	-122.268
San Carlos	1	CA	37.5072	-122.26
Woodside	1	CA	37.4299	-122.254
Redwood City	3	CA	37.4852	-122.236
Atherton	3	CA	37.4613	-122.198
Menlo Park	6	CA	37.453	-122.182
Stanford	3	CA	37.4275	-122.17
Palo Alto	10	CA	37.4419	-122.143
Los Altos Hills	1	CA	37.3797	-122.138
Los Altos	1	CA	37.3852	-122.114
Mountain View	5	CA	37.3861	-122.084
Walnut Creek	1	CA	37.9101	-122.065
Union City	1	CA	37.5934	-122.044
Newark	1	CA	37.5297	-122.04
Sunnyvale	2	CA	37.3688	-122.036
Cupertino	3	CA	37.323	-122.032
Saratoga	6	CA	37.2638	-122.023
Danville	1	CA	37.8216	-122
Fremont	2	CA	37.5483	-121.989
Los Gatos	1	CA	37.2358	-121.962
Santa Clara	1	CA	37.3541	-121.955
Campbell	3	CA	37.2872	-121.95
Milpitas	1	CA	37.4323	-121.9
San Jose	14	CA	37.3382	-121.886
Pleasanton	1	CA	37.6624	-121.875
Livermore	1	CA	37.6819	-121.768
Hollister	2	CA	36.8525	-121.402
San Luis Obispo	2	CA	35.2828	-120.66
Ventura	1	CA	34.2805	-119.294
San Diego	2	CA	32.7157	-117.161
Milroy	1	CA
Others	13

## Sheet: Supplementary Data 2
Supplementary Data 2: List of significant omics analytes with seasonality effects.
Analyte	P-Value	Omics Type
DLAT	1.72395e-05	RNA
ATP2B3	5.46836e-05	RNA
MAP3K19	0.000107666	RNA
PTCHD1	0.000138579	RNA
ARSK	0.000361254	RNA
NRADDP	0.000384307	RNA
NMNAT3	0.0005077	RNA
PEAK1	0.000528802	RNA
C19orf68	0.000690069	RNA
CBFA2T3	0.000716554	RNA
SIGLEC15	0.000775601	RNA
OMD	0.000789637	RNA
FAM173A	0.00081319	RNA
UBFD1	0.000829791	RNA
CACNG4	0.000844929	RNA
LOC101927053	0.000923996	RNA
LOC100507283	0.000933017	RNA
KCNA6	0.00101659	RNA
MAP7D3	0.00111512	RNA
CCNC	0.0011719	RNA
PDZD2	0.001177	RNA
RNF41	0.00120123	RNA
PLOD3	0.00130201	RNA
TEKT4P2	0.00131884	RNA
UTP20	0.00144743	RNA
NUP160	0.00149013	RNA
SPECC1L	0.0015759	RNA
EIF2B2	0.00161142	RNA
EIF4ENIF1	0.00163563	RNA
MFSD2B	0.00168716	RNA
PTEN	0.001689	RNA
KANK1	0.00181954	RNA
TELO2	0.00191457	RNA
SLIT3	0.00203198	RNA
UBE2K	0.00204204	RNA
OR52B6	0.00207879	RNA
ARIH2	0.00214991	RNA
SLC30A9	0.002172	RNA
ATP6V1D	0.00220965	RNA
NFIA.AS1	0.00223696	RNA
WDR19	0.00235881	RNA
CBLB	0.00238625	RNA
ZNF319	0.00247381	RNA
MPPED2	0.00259843	RNA
DVL3	0.00261971	RNA
HOXB2	0.00267868	RNA
ZNF589	0.00268352	RNA
C14orf159	0.00282112	RNA
MRFAP1	0.0030943	RNA
XIAP	0.0031285	RNA
TDP1	0.00314104	RNA
TNF	0.00324601	RNA
SRMS	0.00332477	RNA
FANCC	0.00336923	RNA
PER1	0.00344501	RNA
HIF3A	0.00345789	RNA
PRDX2	0.00357773	RNA
MIR6126	0.00366906	RNA
SATB2	0.0037144	RNA
KCNQ1	0.00373863	RNA
CHAD	0.00381108	RNA
RFPL1	0.00385193	RNA
LINC00678	0.00387939	RNA
GNG13	0.00394099	RNA
PRB4	0.00395236	RNA
MTRNR2L4	0.00396625	RNA
NDUFV2	0.00399	RNA
SLC30A7	0.00410931	RNA
C2CD3	0.00421791	RNA
PNMA5	0.00422673	RNA
DDX19B	0.00434352	RNA
LOC100507156	0.00441682	RNA
ZNF630.AS1	0.00444545	RNA
SHQ1	0.00459301	RNA
USPL1	0.00461885	RNA
ERAP2	0.00462224	RNA
CCR10	0.00468329	RNA
DSCAML1	0.0046836	RNA
RSU1	0.00471344	RNA
NDST1	0.00475869	RNA
MAMDC2	0.00484392	RNA
MEGF8	0.00484929	RNA
LOC101928404	0.00493534	RNA
AKAP14	0.0049774	RNA
RTN4	0.00498186	RNA
JPX	0.00498613	RNA
ENDOG	0.00501061	RNA
FBRSL1	0.00503621	RNA
HIF1AN	0.00503662	RNA
TIMM9	0.00511724	RNA
FOXP4	0.00515879	RNA
CCNF	0.00517607	RNA
TRIM66	0.00519354	RNA
LOC101927124	0.00520651	RNA
SLC8A3	0.00523628	RNA
IGSF9B	0.00554452	RNA
CEP85L	0.00558563	RNA
DHRS4L2	0.0055991	RNA
MBNL3	0.00564298	RNA
TMEM254	0.005643	RNA
UBA7	0.00564477	RNA
C11orf30	0.00566102	RNA
GEMIN8P4	0.00568507	RNA
TCF7L1	0.00569654	RNA
RGS17	0.00588929	RNA
AGR2	0.00589244	RNA
KCNMA1	0.00609082	RNA
SYP	0.00620736	RNA
LOC284023	0.00629017	RNA
DFNA5	0.00632448	RNA
LOC100505716	0.0063259	RNA
TSPAN1	0.00643112	RNA
SMPDL3B	0.00654285	RNA
HECTD3	0.00656517	RNA
LIN54	0.00661218	RNA
SLC24A2	0.00661665	RNA
NBEA	0.00663544	RNA
SLC4A1	0.00665954	RNA
PIKFYVE	0.00676031	RNA
CREB5	0.00678365	RNA
TGFBR1	0.00688587	RNA
TSPYL2	0.00689863	RNA
LINC00238	0.00691202	RNA
ZNF30	0.00691427	RNA
NOS1	0.00697423	RNA
PHF1	0.00698265	RNA
ABI2	0.00702823	RNA
SLC16A6	0.0070767	RNA
SLC38A4	0.00712329	RNA
WNT3	0.00727412	RNA
KDM5B	0.00733963	RNA
GNAO1	0.00734113	RNA
PHGR1	0.00754302	RNA
MIR215	0.00759413	RNA
VWA9	0.00760492	RNA
NUDT10	0.00764584	RNA
TACR1	0.00787659	RNA
KLRD1	0.00794295	RNA
SLC29A2	0.00803751	RNA
UNC13A	0.00808075	RNA
CYP2A7	0.00810218	RNA
PEX2	0.00816255	RNA
INTS1	0.00819501	RNA
C16orf3	0.00819582	RNA
RANBP10	0.00820062	RNA
GOLPH3L	0.00827231	RNA
MRPL43	0.0082946	RNA
LOC100131257	0.00837898	RNA
PRKAR2A.AS1	0.008389	RNA
RNPEPL1	0.00849007	RNA
FOSL1	0.00849541	RNA
PPP1R10	0.00850035	RNA
ZNF24	0.0085321	RNA
CABP4	0.0085355	RNA
LOC101927021	0.00868143	RNA
FOXN3.AS2	0.00868867	RNA
SAMD11	0.00872337	RNA
HRH2	0.00884807	RNA
ANKRD42	0.00885395	RNA
FSIP2	0.00906429	RNA
FAM26F	0.00907591	RNA
PARP6	0.00908555	RNA
KLC2	0.00919705	RNA
IFNAR1	0.00920701	RNA
TLR9	0.00927541	RNA
CLASP1	0.00928155	RNA
ZKSCAN7	0.0093369	RNA
RAD51	0.00934693	RNA
SNRPD1	0.00936433	RNA
KIAA1598	0.00936468	RNA
ANKFY1	0.00941403	RNA
MAPRE3	0.0094554	RNA
CIAO1	0.00947314	RNA
PRKCZ	0.00952628	RNA
KSR2	0.00956253	RNA
F2R	0.00964333	RNA
PML	0.00967871	RNA
GPR179	0.00972582	RNA
RANBP3	0.00973337	RNA
TMEM139	0.00979223	RNA
SLC11A2	0.00999427	RNA
VAV3	0.0100819	RNA
DPY19L2P2	0.0100846	RNA
KCNQ3	0.0101827	RNA
KDM8	0.0102219	RNA
SLC9A3	0.0103437	RNA
C2orf68	0.0104183	RNA
GPR98	0.0104215	RNA
BRCA2	0.0104554	RNA
LOC100128505	0.0104867	RNA
TOMM34	0.0104963	RNA
ZNF252P.AS1	0.0105094	RNA
RCOR3	0.0105949	RNA
IFT57	0.0106125	RNA
TMEM60	0.0107328	RNA
NHP2L1	0.0107562	RNA
CRKL	0.0108189	RNA
LIX1L	0.0108618	RNA
ZNF345	0.0109331	RNA
TECPR2	0.0109763	RNA
NTRK2	0.010978	RNA
MCAM	0.0112562	RNA
PERM1	0.0112726	RNA
LOC102723769	0.0112798	RNA
SORCS2	0.0113024	RNA
ANKRD61	0.0113191	RNA
LRRC24	0.0113336	RNA
MON2	0.0113352	RNA
STARD3NL	0.0113848	RNA
OSMR	0.0114072	RNA
PNMAL2	0.0114079	RNA
PYGM	0.0114167	RNA
TAGAP	0.0114267	RNA
SLC25A4	0.011432	RNA
PEX10	0.0114896	RNA
FSD1L	0.0115318	RNA
RHOH	0.011633	RNA
GPR155	0.0117187	RNA
RNF169	0.0117405	RNA
LOC100506551	0.0117653	RNA
MMP21	0.0118021	RNA
TMEM109	0.0119131	RNA
MIR548AD	0.0119298	RNA
CAND2	0.0120385	RNA
SGK494	0.0121032	RNA
LOC102724050	0.0121778	RNA
SMIM18	0.0126793	RNA
LUC7L2	0.0126898	RNA
ZSCAN29	0.0127373	RNA
TSPAN5	0.012743	RNA
C6orf10	0.0127782	RNA
PLD3	0.0128736	RNA
SLAMF8	0.0128768	RNA
ADCY10	0.012908	RNA
MFSD6	0.0129242	RNA
LOC286083	0.0129271	RNA
CELSR3	0.0129506	RNA
SLC9B2	0.0129547	RNA
WASH2P	0.0130711	RNA
SLC35G6	0.0131615	RNA
ERVK13.1	0.0131695	RNA
SUFU	0.0132681	RNA
MROH8	0.0133395	RNA
LOC100126784	0.013354	RNA
TEX2	0.0133638	RNA
ST20	0.0133735	RNA
VSTM4	0.0133768	RNA
ACACB	0.0134307	RNA
CDC27	0.0135531	RNA
UBE3B	0.0136219	RNA
SGPP1	0.0136332	RNA
NUP210L	0.013645	RNA
UBN1	0.0136548	RNA
SFRP4	0.0137652	RNA
CKMT2	0.0137662	RNA
TEX14	0.0137954	RNA
CCNK	0.0138296	RNA
SIK3	0.0139094	RNA
CDC123	0.0139311	RNA
CAHM	0.0139647	RNA
SLC22A23	0.0139669	RNA
SCN3B	0.0142265	RNA
RET	0.0142843	RNA
IFNG	0.0143771	RNA
ERCC6L	0.0144124	RNA
MFSD4	0.0144134	RNA
PKD1	0.0145032	RNA
SLC26A4.AS1	0.0145164	RNA
RGS2	0.0145755	RNA
TMEM132D	0.0146009	RNA
RALGAPB	0.0147211	RNA
SIGIRR	0.0147218	RNA
COL11A2	0.014725	RNA
ZNF227	0.0147447	RNA
LDHAL6A	0.0148322	RNA
APOB	0.0152009	RNA
ATG4D	0.0153647	RNA
PRB2	0.01545	RNA
LINC00163	0.0156419	RNA
NKPD1	0.0157245	RNA
PRH2	0.0157857	RNA
SLC25A15	0.0158369	RNA
LOC101928736	0.0158702	RNA
BAALC	0.01597	RNA
CGREF1	0.0160461	RNA
SERAC1	0.0160695	RNA
CCDC109B	0.0160809	RNA
PPHLN1	0.0161409	RNA
BTRC	0.0161964	RNA
CNRIP1	0.0163259	RNA
WDR88	0.0163603	RNA
ADRM1	0.0164594	RNA
C17orf53	0.0164631	RNA
IRS1	0.0165328	RNA
SPDYE6	0.0165781	RNA
KIAA0556	0.016716	RNA
GLTPD2	0.0167506	RNA
LOC154761	0.0167636	RNA
KIAA1430	0.0168592	RNA
PALLD	0.0168694	RNA
TTYH3	0.0169535	RNA
RASGRP3	0.0170098	RNA
LRRC48	0.0170135	RNA
EBF1	0.0170446	RNA
UBR2	0.017187	RNA
ATP13A2	0.0172087	RNA
PDPR	0.0172267	RNA
LRRC8B	0.0174765	RNA
TMEM123	0.017559	RNA
LRRC29	0.0175749	RNA
PAPPA	0.0176267	RNA
MYRIP	0.0176281	RNA
ZAN	0.0177294	RNA
GATAD2A	0.0177891	RNA
LDLRAD4.AS1	0.0178747	RNA
RORA	0.0178795	RNA
COL9A1	0.0178906	RNA
C18orf25	0.0181057	RNA
GTF3C3	0.018141	RNA
GNA12	0.0181651	RNA
UBXN6	0.0183653	RNA
PFN1P2	0.0183838	RNA
NRXN3	0.0183972	RNA
ITGB2.AS1	0.0184231	RNA
TNFRSF1B	0.0184342	RNA
TRIM62	0.0184611	RNA
RASIP1	0.0185397	RNA
ITFG3	0.0186743	RNA
RPGR	0.0187475	RNA
MRPL38	0.0187728	RNA
LCMT2	0.0188075	RNA
SIPA1L3	0.0188208	RNA
SLFN13	0.0188801	RNA
DNAH8	0.0189151	RNA
VIPR1	0.0189321	RNA
SMARCD1	0.0190095	RNA
DALRD3	0.0190584	RNA
ABCF2	0.0192393	RNA
DLGAP1.AS5	0.0194164	RNA
TRAPPC4	0.01947	RNA
ABTB2	0.0196305	RNA
CHRNB2	0.0198673	RNA
LRR1	0.0198688	RNA
PITPNM2	0.0199499	RNA
SLC22A7	0.020017	RNA
GRAMD3	0.020034	RNA
ENAH	0.0201801	RNA
CYCS	0.0202205	RNA
ADH4	0.0202654	RNA
CAMTA1	0.0204773	RNA
EPB41L1	0.0205096	RNA
BAD	0.0205134	RNA
IER5L	0.0205232	RNA
OGN	0.0205728	RNA
EIF2B4	0.0205807	RNA
FGFR1OP2	0.0205944	RNA
CUL1	0.0207094	RNA
DNAH17.AS1	0.0207116	RNA
TREML1	0.0208234	RNA
RAPGEF2	0.020825	RNA
COG4	0.0208478	RNA
HIPK3	0.0209406	RNA
TICRR	0.0209957	RNA
LINC00707	0.0210841	RNA
CPNE6	0.0211214	RNA
SEC16A	0.0212408	RNA
CNNM2	0.0212911	RNA
GPR64	0.0213444	RNA
NFATC1	0.0214184	RNA
RPL23AP64	0.0214898	RNA
NUDT11	0.0214966	RNA
PRSS37	0.0215321	RNA
HYAL2	0.0215952	RNA
CCNDBP1	0.0216377	RNA
SCN3A	0.02169	RNA
SLCO3A1	0.0217617	RNA
BRPF1	0.0218267	RNA
CYP3A4	0.0218428	RNA
LINC00996	0.0218775	RNA
TRMU	0.0219365	RNA
CTBP2	0.0219581	RNA
ZNF772	0.0220249	RNA
LRCH1	0.0221288	RNA
VPS4B	0.0221605	RNA
COA5	0.022397	RNA
HIP1	0.02241	RNA
PATL2	0.0225667	RNA
DDTL	0.0225759	RNA
SLC35F4	0.0225786	RNA
SENP8	0.0226076	RNA
ZNF674	0.0228343	RNA
C6orf226	0.0228681	RNA
PTPRK	0.0229448	RNA
FRMD5	0.0229949	RNA
GPR34	0.0230075	RNA
ZNF233	0.0230396	RNA
FBXO24	0.0231755	RNA
DMPK	0.0231964	RNA
AP3B2	0.023275	RNA
CTD.2201E9.1	0.0233765	RNA
TOMM70A	0.0234153	RNA
GRPEL2	0.0234729	RNA
FCRL5	0.023517	RNA
RERE	0.0235608	RNA
IGF2BP2	0.0236984	RNA
CAMSAP1	0.0237841	RNA
SPOP	0.0238647	RNA
TSPEAR	0.0239128	RNA
INTS3	0.0241732	RNA
MRPS7	0.0242131	RNA
LOC642361	0.0242308	RNA
LOC101926987	0.024262	RNA
ENTPD3	0.0243335	RNA
SPON1	0.024423	RNA
CBY1	0.0245149	RNA
PRNCR1	0.0247034	RNA
TXNDC9	0.0247176	RNA
MGC16275	0.0247182	RNA
DTHD1	0.0247343	RNA
NT5C	0.0247753	RNA
DNM3OS	0.0249034	RNA
MACROD2	0.0249379	RNA
CA2	0.0249733	RNA
REV3L	0.0250033	RNA
FZD6	0.0251372	RNA
MNS1	0.0252707	RNA
DLGAP4	0.0252882	RNA
COL4A4	0.0254022	RNA
PRB1	0.0254242	RNA
ANK2	0.0255538	RNA
ALDH1A3	0.0255905	RNA
SLAMF1	0.025686	RNA
PKLR	0.0256933	RNA
FARSA	0.0257068	RNA
NTSR1	0.0257183	RNA
ZBTB8A	0.0257395	RNA
PWWP2A	0.0257667	RNA
CCDC42B	0.025841	RNA
LOC101927580	0.0258901	RNA
LOC653513	0.025896	RNA
CALHM1	0.0259461	RNA
ELMO2	0.0259767	RNA
PLAT	0.0260122	RNA
PYGO2	0.0260398	RNA
COL4A2	0.0260676	RNA
LYG2	0.0260807	RNA
BEND4	0.0262211	RNA
SPATA13.AS1	0.02623	RNA
EHD4	0.0262389	RNA
FAIM	0.0262935	RNA
H2AFY2	0.0263043	RNA
NAV2	0.0263277	RNA
CHUK	0.0264343	RNA
SLC25A30.AS1	0.0264453	RNA
GSE1	0.0264581	RNA
KIAA1191	0.0265502	RNA
SNAPC3	0.0265572	RNA
FAM103A1	0.0266039	RNA
ISPD.AS1	0.026618	RNA
TSFM	0.0268904	RNA
U2AF1L4	0.026894	RNA
KCNAB3	0.0270046	RNA
SLC4A11	0.0271267	RNA
ZNF185	0.0271338	RNA
FKBP1A	0.0271828	RNA
LOC100129046	0.0272094	RNA
WNT8B	0.0272308	RNA
ASPN	0.0272684	RNA
FHL2	0.0273194	RNA
DNASE1L2	0.0274164	RNA
NPY6R	0.0274437	RNA
LOC100131496	0.0275201	RNA
PARP9	0.0276426	RNA
KCTD4	0.0277405	RNA
SLC16A11	0.0277719	RNA
SLC25A12	0.0280122	RNA
ZNF132	0.0281709	RNA
ALG1L9P	0.0282343	RNA
IL5	0.0282891	RNA
RECQL4	0.0283144	RNA
BAIAP2.AS1	0.028411	RNA
LOC285762	0.028678	RNA
CCAT1	0.0287755	RNA
RFFL	0.0288666	RNA
AKAP7	0.0289263	RNA
SLFNL1.AS1	0.0289652	RNA
TRIP10	0.028979	RNA
ACAT1	0.0291198	RNA
CARM1	0.0291363	RNA
SNAP23	0.0292024	RNA
XPNPEP3	0.0293195	RNA
LINC01364	0.0293884	RNA
YPEL2	0.0294218	RNA
SMAD4	0.0294424	RNA
ZNF780B	0.0295193	RNA
KLF11	0.0295422	RNA
GPANK1	0.0295691	RNA
CIITA	0.0295914	RNA
STK11IP	0.0296443	RNA
CPNE2	0.0297092	RNA
SNAI3	0.0297254	RNA
XPO5	0.0297344	RNA
MTFR1	0.0297757	RNA
KCNH8	0.0297794	RNA
CSMD2	0.029953	RNA
ZDHHC17	0.0299551	RNA
NCOR1	0.0300011	RNA
CACNA1F	0.0300145	RNA
VEPH1	0.0301425	RNA
RANBP1	0.0301532	RNA
SLC5A2	0.0301939	RNA
CNTRL	0.0302213	RNA
SMIM3	0.0305495	RNA
ZNF862	0.0305679	RNA
SUPT6H	0.0307165	RNA
ZAK	0.0307398	RNA
C16orf98	0.0308728	RNA
SBK1	0.0308737	RNA
IFITM3	0.0308972	RNA
MYOM2	0.0309775	RNA
KIAA1143	0.0310519	RNA
ZNF517	0.0310727	RNA
PSMF1	0.0311501	RNA
CCDC17	0.0311787	RNA
KCNJ10	0.0311798	RNA
FAM168B	0.0312811	RNA
SNX22	0.0313345	RNA
TSPO2	0.0313658	RNA
PIP5K1C	0.0313909	RNA
RUNDC3B	0.0315672	RNA
PEX26	0.031605	RNA
P2RX1	0.0316058	RNA
P2RX2	0.0317298	RNA
SIK2	0.0318152	RNA
FBXL13	0.0318181	RNA
BSPRY	0.0318646	RNA
ADAM22	0.031889	RNA
RNMT	0.0319616	RNA
CEP44	0.0320013	RNA
CACTIN	0.0320208	RNA
RAPGEF4.AS1	0.0320468	RNA
ZNF837	0.0320976	RNA
USP5	0.0321597	RNA
SGMS1	0.0321752	RNA
B9D2	0.0322386	RNA
PRKDC	0.0322607	RNA
TIGD7	0.0322737	RNA
FAM87A	0.0323438	RNA
ZNF829	0.0323693	RNA
RRP7B	0.0323952	RNA
TRAFD1	0.032454	RNA
KCNH1	0.0324962	RNA
BUD31	0.0324996	RNA
DACT3.AS1	0.032508	RNA
LOC101929231	0.03261	RNA
GIPC3	0.0327802	RNA
SLC35B1	0.0327858	RNA
SLC25A3	0.0328066	RNA
PCGF3	0.0328229	RNA
LOC100130093	0.0328572	RNA
CLYBL.AS2	0.0329111	RNA
LOC100506071	0.0329219	RNA
PI16	0.0330436	RNA
COL17A1	0.0331003	RNA
ZNF621	0.033405	RNA
POLD1	0.0334576	RNA
MKNK2	0.0334845	RNA
VN1R1	0.0336555	RNA
PDXDC2P	0.0337228	RNA
DYRK1A	0.0337909	RNA
TMEM131	0.0338004	RNA
TEDDM1	0.0339016	RNA
KIAA2018	0.0339074	RNA
C9orf24	0.0339828	RNA
DOCK5	0.0341419	RNA
ARID1B	0.0342065	RNA
VKORC1L1	0.0342584	RNA
NEDD9	0.0343017	RNA
COL6A2	0.0345004	RNA
AZIN1	0.0345085	RNA
FUT8.AS1	0.0345253	RNA
AGAP3	0.0345845	RNA
DYSF	0.0346156	RNA
USP14	0.0346219	RNA
TMEM14E	0.034728	RNA
TMEM204	0.0348197	RNA
CBX5	0.0348511	RNA
SAMD4B	0.0349998	RNA
PSMC4	0.0350001	RNA
SIRT1	0.0351833	RNA
ANKAR	0.0352272	RNA
ZSCAN32	0.0353541	RNA
PTPN14	0.0353886	RNA
BAIAP3	0.035394	RNA
FICD	0.0354096	RNA
NDUFB2.AS1	0.0355338	RNA
STAR	0.0355745	RNA
KDM5C	0.0355902	RNA
DHX15	0.0356012	RNA
ASCC3	0.0356175	RNA
SLC23A2	0.0356359	RNA
TSC22D4	0.0357776	RNA
FAM90A1	0.0357825	RNA
DGUOK.AS1	0.0358886	RNA
PCAT2	0.0359091	RNA
SERHL	0.0359672	RNA
KATNA1	0.0359852	RNA
LOC728463	0.0360186	RNA
CYB561A3	0.0360212	RNA
SEC31B	0.0360453	RNA
SLC6A4	0.0360653	RNA
COL19A1	0.0362056	RNA
LINC00957	0.0362972	RNA
MIR497HG	0.0363014	RNA
CACNB2	0.0363671	RNA
LOC100289511	0.0363691	RNA
GPR18	0.0363779	RNA
GDAP1L1	0.0364061	RNA
AKR1C6P	0.0364143	RNA
BCAM	0.0365654	RNA
CLIP3	0.0365926	RNA
SFXN3	0.0366201	RNA
KCNJ9	0.0366641	RNA
PXMP2	0.0366689	RNA
GIMAP1	0.0366837	RNA
DHX33	0.0367385	RNA
TRIM46	0.0367739	RNA
M1AP	0.0368112	RNA
MPG	0.036983	RNA
EPG5	0.03701	RNA
GABPB2	0.0372538	RNA
CACNA2D4	0.0372846	RNA
LOC100507250	0.0373605	RNA
BRPF3	0.0373726	RNA
CROCCP3	0.0374057	RNA
TRIM26	0.0374205	RNA
TMEM75	0.0374249	RNA
TNFRSF13B	0.0375225	RNA
ALPK2	0.0375658	RNA
MLLT11	0.0375787	RNA
PHF19	0.037713	RNA
BRE	0.0377313	RNA
LOC101928378	0.037861	RNA
PEA15	0.0378666	RNA
ADAMTS4	0.0379123	RNA
KDM3A	0.0379401	RNA
MTCP1	0.0380206	RNA
MPL	0.0380337	RNA
AP1M1	0.0380437	RNA
MORF4L1	0.0380501	RNA
ARFGAP1	0.0384098	RNA
MAN1B1.AS1	0.0384385	RNA
C2orf88	0.0384423	RNA
WDFY2	0.0386574	RNA
DYNLT1	0.0388933	RNA
BARHL1	0.0389481	RNA
DIO1	0.0389774	RNA
TIAM2	0.0390798	RNA
SNRPA	0.0391146	RNA
PKMYT1	0.0392183	RNA
ASB8	0.0394306	RNA
CNTNAP2	0.0394899	RNA
XXYLT1.AS2	0.0395211	RNA
PRDX1	0.0395274	RNA
FAS	0.0395852	RNA
IFNW1	0.0396982	RNA
DANCR	0.0397239	RNA
IFI44L	0.0397265	RNA
MCUR1	0.0397574	RNA
EIF5B	0.0397698	RNA
ZNF614	0.0398461	RNA
EXTL2	0.0398739	RNA
SPATA2	0.0400137	RNA
WDR55	0.0400701	RNA
WDFY3	0.0400848	RNA
ATG9A	0.0401195	RNA
PRDM11	0.0401253	RNA
TP53INP1	0.0402024	RNA
ROCK2	0.0402503	RNA
SLC16A14	0.0403151	RNA
MAB21L2	0.0403527	RNA
NUP155	0.0405466	RNA
CHRNA2	0.040551	RNA
NDUFB9	0.0405686	RNA
TRIM65	0.0406763	RNA
LRRC4B	0.0407503	RNA
PHC2	0.0407933	RNA
IMPDH2	0.0408861	RNA
LOC100506860	0.0409516	RNA
SESN3	0.0410631	RNA
TGFB1I1	0.0411016	RNA
DNASE1	0.0411261	RNA
SLC37A2	0.0412194	RNA
OAS3	0.0412739	RNA
MEGF11	0.0413884	RNA
CCDC167	0.0413954	RNA
PEX12	0.0413972	RNA
TYW1	0.0414507	RNA
AWAT1	0.041486	RNA
PPP2R1A	0.0415302	RNA
MIR4319	0.041665	RNA
KCMF1	0.041684	RNA
SCRN1	0.041721	RNA
STXBP5.AS1	0.0417374	RNA
TRIM54	0.0418009	RNA
SLC52A1	0.0418277	RNA
GRID2IP	0.0418548	RNA
GLDC	0.0418706	RNA
DDX26B.AS1	0.0420045	RNA
DGKA	0.0420144	RNA
GRIN2D	0.0420911	RNA
C6orf120	0.0423364	RNA
PTPLAD2	0.0424506	RNA
POM121	0.0424611	RNA
LEF1.AS1	0.0425056	RNA
DTNA	0.042716	RNA
DNAL1	0.0429595	RNA
LOC100129973	0.0430012	RNA
ADCK3	0.0430291	RNA
EPHX1	0.043074	RNA
PRPH2	0.0433072	RNA
LOC102724190	0.0433541	RNA
FKBP4	0.0434176	RNA
AGAP2.AS1	0.0434672	RNA
KBTBD4	0.0434803	RNA
CTSB	0.0435929	RNA
TP53I11	0.0435975	RNA
WDR90	0.043682	RNA
FLOT2	0.0437083	RNA
APBB1	0.0437666	RNA
ADAMTSL4.AS1	0.0437728	RNA
FGD1	0.0438401	RNA
BNIPL	0.0439329	RNA
MDN1	0.0439697	RNA
GNA14	0.0440605	RNA
C16orf62	0.0441694	RNA
CCDC104	0.0442481	RNA
CC2D1B	0.0442943	RNA
SP4	0.0443249	RNA
SRRM5	0.0443687	RNA
LOC101928335	0.044384	RNA
SMCR5	0.0444676	RNA
CCT3	0.044482	RNA
KALRN	0.0445571	RNA
MSL3	0.0446064	RNA
SEC61A1	0.0446581	RNA
HIRA	0.0446958	RNA
ZNF296	0.0448704	RNA
UBA5	0.0448901	RNA
TNS1	0.0449149	RNA
ORAI1	0.0449506	RNA
TRIM58	0.0451402	RNA
ZNF513	0.0451587	RNA
GNA11	0.0451667	RNA
C15orf40	0.0452685	RNA
TMEM150C	0.0453027	RNA
DENND5B.AS1	0.0453068	RNA
CALD1	0.0454076	RNA
PHKG1	0.0454429	RNA
HDAC5	0.0454466	RNA
FANCD2OS	0.0454889	RNA
TCF7L2	0.0455072	RNA
WDR6	0.0456064	RNA
COA7	0.0456643	RNA
TMED11P	0.045763	RNA
RAB5B	0.0458503	RNA
PRDM16	0.0459242	RNA
PARP2	0.0459462	RNA
AFTPH	0.0461882	RNA
LPAR6	0.0463557	RNA
PPP1R12B	0.0466489	RNA
SEC22B	0.046716	RNA
TIMP3	0.046771	RNA
TPRG1.AS2	0.0467918	RNA
DNAAF1	0.0469158	RNA
PPP2R3C	0.0469786	RNA
THAP3	0.0470442	RNA
TTYH1	0.0470527	RNA
SULF2	0.047174	RNA
PROSER2.AS1	0.047183	RNA
LRRN4	0.0472	RNA
HBS1L	0.0472996	RNA
DUOX1	0.0473363	RNA
LOC100133445	0.0473944	RNA
RPS18P9	0.0474031	RNA
DGCR10	0.0474136	RNA
PRPF40B	0.047437	RNA
CYP3A5	0.047465	RNA
FNDC5	0.0474886	RNA
EIF2S2	0.0475052	RNA
NRG4	0.0475214	RNA
SPATA3.AS1	0.04768	RNA
RMND1	0.0477284	RNA
TSNAXIP1	0.0478389	RNA
IMP3	0.0478616	RNA
POU2F1	0.0479184	RNA
LOC101928940	0.0480425	RNA
SKIL	0.0480829	RNA
NMT1	0.0480994	RNA
SOX12	0.0482088	RNA
ZC3H4	0.0482546	RNA
CCDC183.AS1	0.0483106	RNA
KNOP1	0.0485155	RNA
DENND2D	0.0485777	RNA
STRBP	0.048803	RNA
EHD3	0.0488986	RNA
MAVS	0.0489021	RNA
ESYT1	0.0489697	RNA
TREML2	0.0491115	RNA
CDAN1	0.0491559	RNA
RAB6B	0.0492026	RNA
FBXO46	0.0492196	RNA
ZNF750	0.0493118	RNA
FAM115D	0.0493288	RNA
CD160	0.0493609	RNA
PPWD1	0.0494078	RNA
ELOVL2	0.0496533	RNA
LOC100506655	0.0497264	RNA
SLC39A7	0.0497586	RNA
B3GALT2	0.0497976	RNA
ENKUR	0.0498174	RNA
SDCBP	0.0498192	RNA
HECTD1	0.0498339	RNA
ATHL1	0.0498486	RNA
CYTH2	0.0498837	RNA
SMARCC2	0.0498861	RNA
INVS	0.0499335	RNA
POM121L10P	0.0500619	RNA
SPA17	0.0500933	RNA
MIR5695	0.0501326	RNA
MAK	0.0502193	RNA
TFIP11	0.0502226	RNA
HEMGN	0.0502242	RNA
TTC1	0.0504872	RNA
ZNF497	0.0505017	RNA
PLXDC1	0.0505639	RNA
FBXL15	0.0505835	RNA
CD81.AS1	0.0506763	RNA
ARNTL	0.0506968	RNA
GRTP1.AS1	0.0507112	RNA
SEC63	0.050806	RNA
WDR20	0.0508522	RNA
PISD	0.0508958	RNA
HTRA2	0.0511643	RNA
CPSF4L	0.0512593	RNA
MYO5B	0.0516237	RNA
ACVR2B	0.0516238	RNA
CACNG1	0.0517243	RNA
KRI1	0.0517807	RNA
RBL1	0.0518011	RNA
SLC44A1	0.0519273	RNA
GBP5	0.0520007	RNA
RBM41	0.0520113	RNA
TLCD1	0.0520528	RNA
SART3	0.0520845	RNA
LINC00861	0.0521163	RNA
FILIP1L	0.0521286	RNA
PPAPDC1B	0.0521808	RNA
SP140	0.0521898	RNA
C2orf49	0.0522419	RNA
TBC1D8	0.0523643	RNA
DIABLO	0.0525584	RNA
PAQR3	0.0526487	RNA
HP	0.0526586	RNA
CACNB3	0.0527056	RNA
POP5	0.0527506	RNA
WTAPP1	0.0527765	RNA
OR5K2	0.0528562	RNA
NKIRAS1	0.0528702	RNA
RNF25	0.0530579	RNA
SRSF10	0.0531354	RNA
HAR1A	0.0531486	RNA
SETD9	0.0531909	RNA
N4BP3	0.0532116	RNA
DCP1A	0.0534138	RNA
LINC01061	0.0535322	RNA
SLC16A8	0.0535988	RNA
PTPN2	0.0535999	RNA
MIR374C	0.0537068	RNA
ME3	0.0537713	RNA
ANKRD20A9P	0.0538414	RNA
SPTBN5	0.0538576	RNA
DOK6	0.0540074	RNA
TEX38	0.0540172	RNA
STRN3	0.0540592	RNA
AGPAT4	0.0542366	RNA
LOC101928731	0.0542443	RNA
MED11	0.0542976	RNA
RAD9A	0.0543351	RNA
CCDC12	0.0544388	RNA
ITPK1.AS1	0.0544687	RNA
PDIA3	0.0544983	RNA
NUBP2	0.054551	RNA
LOC101928943	0.0546836	RNA
LOC102724153	0.0547026	RNA
DMAP1	0.0547358	RNA
RBM4	0.0548755	RNA
TMEM80	0.0548839	RNA
pHILIC_173.092_8.1	6.72e-32	Metabolite
pHILIC_263.1235_11.4	5.56e-13	Metabolite
pHILIC_189.0869_10.4	1.68e-11	Metabolite
pHILIC_161.1283_8.1	1.09e-10	Metabolite
pHILIC_175.1076_7.6	3.63e-09	Metabolite
pHILIC_263.0868_10.8	2.53e-08	Metabolite
nHILIC_216.0704_10.5	3.44e-08	Metabolite
nHILIC_261.0725_10.7	8.01e-08	Metabolite
pHILIC_229.1543_7.2	1.73e-07	Metabolite
pHILIC_203.1501_13.6	4.16e-07	Metabolite
nHILIC_296.0378_11	1.29e-06	Metabolite
pHILIC_229.1544_10.4	3.89e-06	Metabolite
pHILIC_142.1225_1.3	1.09e-05	Metabolite
nHILIC_120.0124_7.6	2.57e-05	Metabolite
nHILIC_160.0251_10.4	2.79e-05	Metabolite
nHILIC_173.0567_7.6	2.9e-05	Metabolite
nRPLC_311.2957_11.4	3.89e-05	Metabolite
pHILIC_229.1181_10.9	5.86e-05	Metabolite
nHILIC_833.5227_5.2	0.000213644	Metabolite
pHILIC_245.1856_12.4	0.00026623	Metabolite
pHILIC_152.0705_7.6	0.000324553	Metabolite
pHILIC_146.1175_11	0.000582181	Metabolite
nRPLC_257.2122_9.9	0.000665829	Metabolite
nHILIC_204.0665_5.1	0.000711472	Metabolite
nRPLC_204.0666_4.3	0.00090424	Metabolite
pHILIC_764.557_4.7	0.00100456	Metabolite
pRPLC_339.0751_7.2	0.00100627	Metabolite
pRPLC_267.1228_8.3	0.00135751	Metabolite
nRPLC_321.2435_9.9	0.00171539	Metabolite
pRPLC_464.1915_7	0.00194049	Metabolite
nHILIC_252.09_6.7	0.00207654	Metabolite
pRPLC_295.1292_1.3	0.00216173	Metabolite
nRPLC_448.3069_9.4	0.00219526	Metabolite
pRPLC_239.0914_5.1	0.0022205	Metabolite
nHILIC_238.0929_7.3	0.0022698	Metabolite
pRPLC_162.1123_0.6	0.00285607	Metabolite
pRPLC_417.3348_10.5	0.00288196	Metabolite
pHILIC_118.0861_7	0.00326354	Metabolite
nRPLC_251.2016_10	0.0032672	Metabolite
nRPLC_267.1238_8.3	0.00338722	Metabolite
pHILIC_229.1181_10.5	0.00355369	Metabolite
nHILIC_181.0717_3.5	0.00356298	Metabolite
nRPLC_171.1027_5.6	0.00375875	Metabolite
pRPLC_704.4472_10.9	0.00377898	Metabolite
nRPLC_159.1026_3.8	0.003989	Metabolite
nHILIC_128.0352_7.6	0.00434521	Metabolite
nHILIC_165.0768_3.4	0.0045249	Metabolite
pRPLC_312.1305_2.8	0.0047257	Metabolite
pHILIC_294.1541_7.3	0.00523657	Metabolite
nRPLC_153.0193_2.1	0.00570983	Metabolite
nRPLC_411.127_3.6	0.00574496	Metabolite
pHILIC_428.3736_5.5	0.00589473	Metabolite
nRPLC_471.3474_11.3	0.00630663	Metabolite
nHILIC_361.1254_3.3	0.00669181	Metabolite
pRPLC_166.0724_1.2	0.00670517	Metabolite
pRPLC_544.3392_9.8	0.00686208	Metabolite
pHILIC_257.1127_2	0.00716651	Metabolite
nHILIC_235.0723_6.5	0.00737599	Metabolite
nRPLC_257.1759_8.8	0.0081796	Metabolite
nRPLC_465.2489_8.6	0.00834158	Metabolite
nHILIC_271.0614_5.2	0.00835965	Metabolite
nHILIC_504.3095_5.8	0.00921054	Metabolite
pRPLC_777.6945_7.2	0.00954413	Metabolite
nRPLC_395.1897_10	0.0104373	Metabolite
nRPLC_271.228_10.3	0.0105156	Metabolite
pHILIC_249.1077_10.8	0.0108387	Metabolite
nRPLC_327.2538_10.5	0.0110096	Metabolite
nHILIC_149.0455_5.6	0.0128944	Metabolite
pRPLC_478.2927_9.7	0.0131655	Metabolite
pHILIC_174.1237_7.5	0.0135481	Metabolite
pHILIC_337.1234_11.6	0.0145196	Metabolite
pHILIC_223.1438_4.1	0.0153603	Metabolite
nHILIC_214.0488_7.2	0.0156914	Metabolite
pRPLC_468.3085_9.3	0.0159836	Metabolite
nRPLC_399.3268_11.1	0.0182352	Metabolite
nRPLC_223.1704_9.4	0.0185301	Metabolite
nRPLC_195.139_8.6	0.019289	Metabolite
pRPLC_524.3708_10.6	0.0210205	Metabolite
nHILIC_177.0404_7.8	0.0211405	Metabolite
nHILIC_146.0458_7.6	0.0223761	Metabolite
nRPLC_297.2435_10.2	0.0225946	Metabolite
pHILIC_834.5975_5	0.0228796	Metabolite
pHILIC_179.0484_7.4	0.0247512	Metabolite
nRPLC_229.0868_7.2	0.0276365	Metabolite
nHILIC_245.0431_7.2	0.0283612	Metabolite
pRPLC_261.1446_1	0.0299862	Metabolite
nRPLC_269.2122_9.3	0.0335556	Metabolite
nHILIC_281.2484_1	0.0344806	Metabolite
nRPLC_432.1927_8.8	0.0353625	Metabolite
pHILIC_104.0705_8.1	0.0362919	Metabolite
nRPLC_407.2438_8.8	0.0363965	Metabolite
pHILIC_742.5724_5.1	0.0382667	Metabolite
nHILIC_124.0073_8.7	0.0384525	Metabolite
nRPLC_331.1762_7.2	0.0400416	Metabolite
nRPLC_315.2541_9.2	0.0408402	Metabolite
nHILIC_167.0349_1.3	0.0408685	Metabolite
nHILIC_191.0197_11.2	0.0408911	Metabolite
nRPLC_463.3428_11	0.0428448	Metabolite
nHILIC_118.0509_8.9	0.0440967	Metabolite
pHILIC_768.5558_3.5	0.044665	Metabolite
nHILIC_280.0754_8.9	0.0447759	Metabolite
nRPLC_315.2541_9.4	0.0467527	Metabolite
nRPLC_155.0713_3.6	0.0473525	Metabolite
nHILIC_333.0592_10.7	0.0477904	Metabolite
pRPLC_169.0971_1.6	0.0488107	Metabolite
pHILIC_282.119_6.7	0.0491503	Metabolite
nHILIC_327.2328_1	0.0516687	Metabolite
pHILIC_163.0534_7.5	0.0524475	Metabolite
nHILIC_163.0612_4.5	0.0525762	Metabolite
nRPLC_265.2171_10.3	0.0527691	Metabolite
nRPLC_541.2651_6.6	0.0535507	Metabolite
nRPLC_227.1288_7.1	0.0547434	Metabolite
pRPLC_380.2561_9.4	0.0553796	Metabolite
nHILIC_247.057_11.8	0.056134	Metabolite
nRPLC_283.1088_9.6	0.0563444	Metabolite
pRPLC_454.2927_9.9	0.0564772	Metabolite
pRPLC_482.324_9.7	0.0565723	Metabolite
nHILIC_183.0294_2.1	0.0584693	Metabolite
nRPLC_433.2595_11.1	0.0587645	Metabolite
ICAM1	0.000253946	Cytokines
LEPTIN	0.00606652	Cytokines
IL21	0.00946313	Cytokines
RESISTIN	0.0271603	Cytokines
RANTES	0.0381968	Cytokines
GCSF	0.0404118	Cytokines
NCAM1	8.28e-11	Protien
SH3GL3	1.81e-09	Protien
ENO1	2.49e-08	Protien
LDHB	5.39e-07	Protien
CPB2	9.07e-07	Protien
ILK	5.15e-06	Protien
CFHR4	8.15e-06	Protien
HV330	1.45e-05	Protien
ITIH4	1.5e-05	Protien
KV310	2.07e-05	Protien
TGFBI	2.64e-05	Protien
KVD33_4	4.83e-05	Protien
LV140	5.26e-05	Protien
PLTP	5.71e-05	Protien
SAA4	0.000146439	Protien
LYVE1	0.000354138	Protien
LBP	0.000433663	Protien
IGF2	0.000451495	Protien
KV320_2	0.000451979	Protien
FBLN1	0.000463534	Protien
GPR116	0.000499267	Protien
CETP	0.000592655	Protien
GP5	0.000599736	Protien
VASN	0.000723743	Protien
PFN1	0.000756537	Protien
APOA4	0.00081537	Protien
SERPING1	0.000857178	Protien
SEPP1	0.000905911	Protien
IGHM.1	0.000920349	Protien
SHBG	0.00159844	Protien
LV147	0.00161033	Protien
KRT17	0.00180474	Protien
APOE	0.00183906	Protien
TLN1	0.00195616	Protien
B2M	0.00198424	Protien
ATRN	0.0022075	Protien
PI16	0.00260128	Protien
INPP5E	0.00287424	Protien
MYH9	0.00293655	Protien
MBL2	0.00309399	Protien
MTHFD1	0.00329192	Protien
RBP4	0.00365736	Protien
CST3	0.00415584	Protien
IGFALS	0.00431007	Protien
THBS1	0.00472345	Protien
HPX	0.00476959	Protien
A1BG	0.0049119	Protien
CD14	0.00499099	Protien
SERPINA3	0.00507552	Protien
C1S	0.00513079	Protien
HBD	0.00533252	Protien
CTTNBP2	0.00560822	Protien
FCN3	0.00586798	Protien
SERPINF1	0.00611939	Protien
MAN2B2	0.00626852	Protien
CNDP1	0.00638138	Protien
IL1RAP.1	0.00645721	Protien
ORM2	0.00738958	Protien
LV144	0.00749647	Protien
ITIH1	0.00858071	Protien
CA1	0.00874486	Protien
ALB	0.00891893	Protien
ACTBL2	0.00912456	Protien
CAPZB	0.00968191	Protien
KV311	0.00979965	Protien
PROZ	0.010821	Protien
APOL1	0.010945	Protien
LYZ	0.0109521	Protien
C8A	0.0121558	Protien
CFB	0.0124724	Protien
C1QA	0.012619	Protien
SERPINF2	0.0126978	Protien
CAMP	0.0137224	Protien
KVD33	0.0138776	Protien
DYNC1H1	0.0143971	Protien
ATP11B	0.0151901	Protien
HV307	0.0169964	Protien
BTD	0.0170244	Protien
LV321	0.0171737	Protien
SERPINA5	0.0185841	Protien
FLNA	0.0187084	Protien
TFRC	0.0203915	Protien
TTN	0.0214511	Protien
MAP4	0.021528	Protien
TF	0.0219907	Protien
APOA2	0.0247845	Protien
LV211	0.0249081	Protien
KVD33_2	0.0265246	Protien
C9	0.0270968	Protien
C5	0.0282658	Protien
ITIH2	0.0288835	Protien
C6	0.032441	Protien
FERMT3	0.0336865	Protien
APOC2	0.0349558	Protien
PPBP	0.0358892	Protien
HV270	0.0371693	Protien
COL6A3	0.037171	Protien
IGJ	0.0372027	Protien
COLEC11	0.0375918	Protien
CDK5RAP2	0.0376008	Protien
NPHP3	0.0376359	Protien
PRG4	0.0377403	Protien
LCP1	0.038757	Protien
CFI	0.0389117	Protien
MYBPC2	0.0406	Protien
APOC1	0.0437601	Protien
GAPDH	0.0439996	Protien
CLU.1	0.0455863	Protien
PF4	0.0469968	Protien
C1R	0.0470077	Protien
CFHR5	0.0481793	Protien
APOF	0.0487333	Protien
SCLT1	0.0515049	Protien
IGHM	0.0541274	Protien
FCGBP	0.0563651	Protien
CFHR2	0.0566001	Protien
order_Bacillales	1.05981e-07	Nasal_Taxa
family_Staphylococcaceae	1.21728e-07	Nasal_Taxa
genus_Staphylococcus	1.22358e-07	Nasal_Taxa
class_Bacilli	6.80883e-07	Nasal_Taxa
phylum_Firmicutes	5.70453e-06	Nasal_Taxa
phylum_Bacteroidetes	0.0166727	Nasal_Taxa
class_Bacteroidia	0.0206403	Nasal_Taxa
order_Bacteroidales	0.0206403	Nasal_Taxa
phylum_Fusobacteria	0.0333395	Nasal_Taxa
class_Fusobacteria	0.0333395	Nasal_Taxa
order_Fusobacteriales	0.0333395	Nasal_Taxa
family_Carnobacteriaceae	0.0337968	Nasal_Taxa
genus_Dolosigranulum	0.0378112	Nasal_Taxa
family_Corynebacteriaceae	0.0409978	Nasal_Taxa
genus_Corynebacterium	0.041165	Nasal_Taxa
family_Prevotellaceae	0.0432278	Nasal_Taxa
phylum_Actinobacteria	0.0443842	Nasal_Taxa
class_Actinobacteria	0.0443842	Nasal_Taxa
genus_Streptophyta	0.0452954	Nasal_Taxa
order_Actinomycetales	0.0462415	Nasal_Taxa
class_Chloroplast	0.0478424	Nasal_Taxa
order_unclassified_Chloroplast	0.0478424	Nasal_Taxa
family_Chloroplast	0.0478424	Nasal_Taxa
genus_Holdemania	0.00206263	Gut_Taxa
genus_unclassified_Ruminococcaceae	0.0271534	Gut_Taxa
class_unclassified_Firmicutes	0.0281657	Gut_Taxa
order_unclassified_Firmicutes	0.0281657	Gut_Taxa
family_unclassified_Firmicutes	0.0281657	Gut_Taxa
genus_unclassified_Firmicutes	0.0281657	Gut_Taxa
genus_Oscillibacter	0.0367851	Gut_Taxa
EGFR	2.13e-15	Clinical Labs
CR	2.34e-10	Clinical Labs
GLOB	7.18e-10	Clinical Labs
A1C	1.27e-08	Clinical Labs
UALBCR	7.17e-07	Clinical Labs
TP	3.02e-06	Clinical Labs
AG	1.88e-05	Clinical Labs
ALKP	7.23e-05	Clinical Labs
RDW	0.00204691	Clinical Labs
MCH	0.00236302	Clinical Labs
LDLHDL	0.00325754	Clinical Labs
CHOLHDL	0.00460192	Clinical Labs
CO2	0.015511	Clinical Labs
MONO	0.0173216	Clinical Labs
ALB	0.0180621	Clinical Labs
MCHC	0.0228915	Clinical Labs
HDL	0.0258203	Clinical Labs
NEUT	0.0271928	Clinical Labs
TBIL	0.0284788	Clinical Labs
PLT	0.0284966	Clinical Labs
RBC	0.029468	Clinical Labs
INSF	0.0356877	Clinical Labs

## Sheet: Supplementary Data 3
Supplementary Data 3: List of omics analytes in pattern one and two.
Analyte	Pattern	Type
DLAT	1	RNA
ATP2B3	1	RNA
MAP3K19	1	RNA
PTCHD1	1	RNA
ARSK	1	RNA
NRADDP	1	RNA
NMNAT3	1	RNA
PEAK1	1	RNA
C19orf68	1	RNA
CBFA2T3	1	RNA
SIGLEC15	1	RNA
OMD	1	RNA
FAM173A	1	RNA
UBFD1	1	RNA
CACNG4	1	RNA
LOC101927053	1	RNA
LOC100507283	1	RNA
KCNA6	1	RNA
MAP7D3	1	RNA
CCNC	1	RNA
PDZD2	1	RNA
RNF41	1	RNA
PLOD3	1	RNA
TEKT4P2	1	RNA
UTP20	1	RNA
NUP160	1	RNA
SPECC1L	1	RNA
EIF2B2	1	RNA
EIF4ENIF1	1	RNA
MFSD2B	1	RNA
PTEN	1	RNA
KANK1	1	RNA
TELO2	1	RNA
SLIT3	1	RNA
UBE2K	1	RNA
OR52B6	1	RNA
ARIH2	1	RNA
SLC30A9	1	RNA
ATP6V1D	1	RNA
NFIA.AS1	1	RNA
WDR19	1	RNA
CBLB	1	RNA
ZNF319	1	RNA
MPPED2	1	RNA
DVL3	1	RNA
HOXB2	1	RNA
ZNF589	1	RNA
C14orf159	1	RNA
MRFAP1	1	RNA
XIAP	1	RNA
TDP1	1	RNA
TNF	1	RNA
SRMS	1	RNA
FANCC	1	RNA
PER1	1	RNA
HIF3A	1	RNA
PRDX2	1	RNA
MIR6126	2	RNA
SATB2	1	RNA
KCNQ1	1	RNA
CHAD	1	RNA
RFPL1	2	RNA
LINC00678	1	RNA
GNG13	1	RNA
PRB4	1	RNA
MTRNR2L4	1	RNA
NDUFV2	1	RNA
SLC30A7	1	RNA
C2CD3	1	RNA
PNMA5	1	RNA
DDX19B	1	RNA
LOC100507156	1	RNA
ZNF630.AS1	1	RNA
SHQ1	1	RNA
USPL1	1	RNA
ERAP2	1	RNA
CCR10	1	RNA
DSCAML1	1	RNA
RSU1	1	RNA
NDST1	1	RNA
MAMDC2	1	RNA
MEGF8	1	RNA
LOC101928404	1	RNA
AKAP14	1	RNA
RTN4	1	RNA
JPX	1	RNA
ENDOG	2	RNA
FBRSL1	1	RNA
HIF1AN	1	RNA
TIMM9	1	RNA
FOXP4	1	RNA
CCNF	1	RNA
TRIM66	1	RNA
LOC101927124	1	RNA
SLC8A3	1	RNA
IGSF9B	1	RNA
CEP85L	1	RNA
DHRS4L2	1	RNA
MBNL3	1	RNA
TMEM254	1	RNA
UBA7	1	RNA
C11orf30	1	RNA
GEMIN8P4	1	RNA
TCF7L1	1	RNA
RGS17	1	RNA
AGR2	1	RNA
KCNMA1	1	RNA
SYP	1	RNA
LOC284023	1	RNA
DFNA5	1	RNA
LOC100505716	1	RNA
TSPAN1	1	RNA
SMPDL3B	1	RNA
HECTD3	1	RNA
LIN54	1	RNA
SLC24A2	1	RNA
NBEA	1	RNA
SLC4A1	1	RNA
PIKFYVE	1	RNA
CREB5	1	RNA
TGFBR1	1	RNA
TSPYL2	1	RNA
LINC00238	1	RNA
ZNF30	1	RNA
NOS1	1	RNA
PHF1	1	RNA
ABI2	1	RNA
SLC16A6	1	RNA
SLC38A4	1	RNA
WNT3	1	RNA
KDM5B	1	RNA
GNAO1	1	RNA
PHGR1	1	RNA
MIR215	1	RNA
VWA9	1	RNA
NUDT10	1	RNA
TACR1	1	RNA
KLRD1	1	RNA
SLC29A2	1	RNA
UNC13A	1	RNA
CYP2A7	1	RNA
PEX2	1	RNA
INTS1	1	RNA
C16orf3	1	RNA
RANBP10	1	RNA
GOLPH3L	1	RNA
MRPL43	1	RNA
LOC100131257	1	RNA
PRKAR2A.AS1	1	RNA
RNPEPL1	1	RNA
FOSL1	1	RNA
PPP1R10	1	RNA
ZNF24	1	RNA
CABP4	1	RNA
LOC101927021	1	RNA
FOXN3.AS2	1	RNA
SAMD11	2	RNA
HRH2	1	RNA
ANKRD42	1	RNA
FSIP2	1	RNA
FAM26F	2	RNA
PARP6	1	RNA
KLC2	1	RNA
IFNAR1	1	RNA
TLR9	1	RNA
CLASP1	1	RNA
ZKSCAN7	1	RNA
RAD51	1	RNA
SNRPD1	1	RNA
KIAA1598	1	RNA
ANKFY1	1	RNA
MAPRE3	1	RNA
CIAO1	1	RNA
PRKCZ	2	RNA
KSR2	1	RNA
F2R	1	RNA
PML	1	RNA
GPR179	1	RNA
RANBP3	1	RNA
TMEM139	1	RNA
SLC11A2	1	RNA
VAV3	1	RNA
DPY19L2P2	1	RNA
KCNQ3	1	RNA
KDM8	1	RNA
SLC9A3	1	RNA
C2orf68	1	RNA
GPR98	1	RNA
BRCA2	1	RNA
LOC100128505	1	RNA
TOMM34	1	RNA
ZNF252P.AS1	2	RNA
RCOR3	1	RNA
IFT57	1	RNA
TMEM60	1	RNA
NHP2L1	1	RNA
CRKL	1	RNA
LIX1L	1	RNA
ZNF345	1	RNA
TECPR2	1	RNA
NTRK2	1	RNA
MCAM	1	RNA
PERM1	1	RNA
LOC102723769	1	RNA
SORCS2	1	RNA
ANKRD61	1	RNA
LRRC24	2	RNA
MON2	1	RNA
STARD3NL	1	RNA
OSMR	1	RNA
PNMAL2	2	RNA
PYGM	1	RNA
TAGAP	1	RNA
SLC25A4	1	RNA
PEX10	2	RNA
FSD1L	1	RNA
RHOH	1	RNA
GPR155	1	RNA
RNF169	1	RNA
LOC100506551	1	RNA
MMP21	1	RNA
TMEM109	1	RNA
MIR548AD	1	RNA
CAND2	1	RNA
SGK494	1	RNA
LOC102724050	2	RNA
SMIM18	1	RNA
LUC7L2	1	RNA
ZSCAN29	1	RNA
TSPAN5	1	RNA
C6orf10	1	RNA
PLD3	1	RNA
SLAMF8	1	RNA
ADCY10	1	RNA
MFSD6	1	RNA
LOC286083	1	RNA
CELSR3	1	RNA
SLC9B2	1	RNA
WASH2P	1	RNA
SLC35G6	1	RNA
ERVK13.1	1	RNA
SUFU	1	RNA
MROH8	2	RNA
LOC100126784	1	RNA
TEX2	1	RNA
ST20	2	RNA
VSTM4	1	RNA
ACACB	1	RNA
CDC27	1	RNA
UBE3B	1	RNA
SGPP1	1	RNA
NUP210L	1	RNA
UBN1	1	RNA
SFRP4	2	RNA
CKMT2	1	RNA
TEX14	1	RNA
CCNK	1	RNA
SIK3	1	RNA
CDC123	2	RNA
CAHM	2	RNA
SLC22A23	1	RNA
SCN3B	1	RNA
RET	1	RNA
IFNG	1	RNA
ERCC6L	1	RNA
MFSD4	1	RNA
PKD1	1	RNA
SLC26A4.AS1	1	RNA
RGS2	1	RNA
TMEM132D	1	RNA
RALGAPB	1	RNA
SIGIRR	1	RNA
COL11A2	1	RNA
ZNF227	1	RNA
LDHAL6A	1	RNA
APOB	1	RNA
ATG4D	2	RNA
PRB2	1	RNA
LINC00163	1	RNA
NKPD1	1	RNA
PRH2	1	RNA
SLC25A15	1	RNA
LOC101928736	2	RNA
BAALC	1	RNA
CGREF1	2	RNA
SERAC1	1	RNA
CCDC109B	1	RNA
PPHLN1	1	RNA
BTRC	1	RNA
CNRIP1	1	RNA
WDR88	1	RNA
ADRM1	1	RNA
C17orf53	1	RNA
IRS1	1	RNA
SPDYE6	1	RNA
KIAA0556	1	RNA
GLTPD2	2	RNA
LOC154761	2	RNA
KIAA1430	1	RNA
PALLD	1	RNA
TTYH3	1	RNA
RASGRP3	1	RNA
LRRC48	1	RNA
EBF1	1	RNA
UBR2	1	RNA
ATP13A2	1	RNA
PDPR	1	RNA
LRRC8B	1	RNA
TMEM123	1	RNA
LRRC29	1	RNA
PAPPA	1	RNA
MYRIP	1	RNA
ZAN	1	RNA
GATAD2A	1	RNA
LDLRAD4.AS1	1	RNA
RORA	1	RNA
COL9A1	1	RNA
C18orf25	1	RNA
GTF3C3	1	RNA
GNA12	1	RNA
UBXN6	1	RNA
PFN1P2	1	RNA
NRXN3	1	RNA
ITGB2.AS1	1	RNA
TNFRSF1B	1	RNA
TRIM62	1	RNA
RASIP1	1	RNA
ITFG3	1	RNA
RPGR	1	RNA
MRPL38	1	RNA
LCMT2	1	RNA
SIPA1L3	1	RNA
SLFN13	1	RNA
DNAH8	1	RNA
VIPR1	1	RNA
SMARCD1	1	RNA
DALRD3	2	RNA
ABCF2	1	RNA
DLGAP1.AS5	1	RNA
TRAPPC4	2	RNA
ABTB2	1	RNA
CHRNB2	1	RNA
LRR1	1	RNA
PITPNM2	1	RNA
SLC22A7	1	RNA
GRAMD3	1	RNA
ENAH	1	RNA
CYCS	1	RNA
ADH4	1	RNA
CAMTA1	1	RNA
EPB41L1	1	RNA
BAD	2	RNA
IER5L	1	RNA
OGN	1	RNA
EIF2B4	1	RNA
FGFR1OP2	1	RNA
CUL1	1	RNA
DNAH17.AS1	1	RNA
TREML1	1	RNA
RAPGEF2	1	RNA
COG4	1	RNA
HIPK3	1	RNA
TICRR	1	RNA
LINC00707	1	RNA
CPNE6	1	RNA
SEC16A	1	RNA
CNNM2	1	RNA
GPR64	1	RNA
NFATC1	1	RNA
RPL23AP64	1	RNA
NUDT11	1	RNA
PRSS37	1	RNA
HYAL2	1	RNA
CCNDBP1	1	RNA
SCN3A	1	RNA
SLCO3A1	1	RNA
BRPF1	1	RNA
CYP3A4	1	RNA
LINC00996	1	RNA
TRMU	1	RNA
CTBP2	1	RNA
ZNF772	1	RNA
LRCH1	1	RNA
VPS4B	1	RNA
COA5	1	RNA
HIP1	1	RNA
PATL2	1	RNA
DDTL	2	RNA
SLC35F4	1	RNA
SENP8	1	RNA
ZNF674	1	RNA
C6orf226	1	RNA
PTPRK	1	RNA
FRMD5	1	RNA
GPR34	1	RNA
ZNF233	1	RNA
FBXO24	1	RNA
DMPK	1	RNA
AP3B2	1	RNA
CTD.2201E9.1	1	RNA
TOMM70A	1	RNA
GRPEL2	1	RNA
FCRL5	1	RNA
RERE	1	RNA
IGF2BP2	1	RNA
CAMSAP1	1	RNA
SPOP	1	RNA
TSPEAR	1	RNA
INTS3	1	RNA
MRPS7	2	RNA
LOC642361	2	RNA
LOC101926987	1	RNA
ENTPD3	1	RNA
SPON1	1	RNA
CBY1	1	RNA
PRNCR1	2	RNA
TXNDC9	1	RNA
MGC16275	1	RNA
DTHD1	1	RNA
NT5C	1	RNA
DNM3OS	1	RNA
MACROD2	1	RNA
CA2	1	RNA
REV3L	1	RNA
FZD6	1	RNA
MNS1	1	RNA
DLGAP4	1	RNA
COL4A4	1	RNA
PRB1	1	RNA
ANK2	1	RNA
ALDH1A3	1	RNA
SLAMF1	1	RNA
PKLR	1	RNA
FARSA	1	RNA
NTSR1	1	RNA
ZBTB8A	1	RNA
PWWP2A	1	RNA
CCDC42B	2	RNA
LOC101927580	1	RNA
LOC653513	1	RNA
CALHM1	1	RNA
ELMO2	1	RNA
PLAT	1	RNA
PYGO2	1	RNA
COL4A2	1	RNA
LYG2	1	RNA
BEND4	1	RNA
SPATA13.AS1	1	RNA
EHD4	1	RNA
FAIM	1	RNA
H2AFY2	1	RNA
NAV2	1	RNA
CHUK	1	RNA
SLC25A30.AS1	1	RNA
GSE1	1	RNA
KIAA1191	1	RNA
SNAPC3	1	RNA
FAM103A1	1	RNA
ISPD.AS1	1	RNA
TSFM	1	RNA
U2AF1L4	1	RNA
KCNAB3	1	RNA
SLC4A11	1	RNA
ZNF185	1	RNA
FKBP1A	1	RNA
LOC100129046	1	RNA
WNT8B	1	RNA
ASPN	1	RNA
FHL2	1	RNA
DNASE1L2	1	RNA
NPY6R	1	RNA
LOC100131496	1	RNA
PARP9	2	RNA
KCTD4	1	RNA
SLC16A11	1	RNA
SLC25A12	1	RNA
ZNF132	2	RNA
ALG1L9P	1	RNA
IL5	1	RNA
RECQL4	1	RNA
BAIAP2.AS1	1	RNA
LOC285762	1	RNA
CCAT1	1	RNA
RFFL	1	RNA
AKAP7	1	RNA
SLFNL1.AS1	1	RNA
TRIP10	1	RNA
ACAT1	1	RNA
CARM1	2	RNA
SNAP23	1	RNA
XPNPEP3	1	RNA
LINC01364	1	RNA
YPEL2	1	RNA
SMAD4	1	RNA
ZNF780B	1	RNA
KLF11	2	RNA
GPANK1	2	RNA
CIITA	1	RNA
STK11IP	1	RNA
CPNE2	1	RNA
SNAI3	1	RNA
XPO5	1	RNA
MTFR1	1	RNA
KCNH8	1	RNA
CSMD2	1	RNA
ZDHHC17	1	RNA
NCOR1	1	RNA
CACNA1F	1	RNA
VEPH1	1	RNA
RANBP1	2	RNA
SLC5A2	2	RNA
CNTRL	1	RNA
SMIM3	1	RNA
ZNF862	1	RNA
SUPT6H	1	RNA
ZAK	1	RNA
C16orf98	2	RNA
SBK1	1	RNA
IFITM3	1	RNA
MYOM2	1	RNA
KIAA1143	1	RNA
ZNF517	2	RNA
PSMF1	1	RNA
CCDC17	1	RNA
KCNJ10	1	RNA
FAM168B	1	RNA
SNX22	2	RNA
TSPO2	1	RNA
PIP5K1C	1	RNA
RUNDC3B	1	RNA
PEX26	1	RNA
P2RX1	1	RNA
P2RX2	1	RNA
SIK2	1	RNA
FBXL13	1	RNA
BSPRY	1	RNA
ADAM22	1	RNA
RNMT	1	RNA
CEP44	1	RNA
CACTIN	1	RNA
RAPGEF4.AS1	1	RNA
ZNF837	1	RNA
USP5	1	RNA
SGMS1	1	RNA
B9D2	1	RNA
PRKDC	1	RNA
TIGD7	2	RNA
FAM87A	1	RNA
ZNF829	1	RNA
RRP7B	2	RNA
TRAFD1	1	RNA
KCNH1	1	RNA
BUD31	2	RNA
DACT3.AS1	1	RNA
LOC101929231	2	RNA
GIPC3	1	RNA
SLC35B1	1	RNA
SLC25A3	1	RNA
PCGF3	1	RNA
LOC100130093	2	RNA
CLYBL.AS2	1	RNA
LOC100506071	2	RNA
PI16	1	RNA
COL17A1	1	RNA
ZNF621	1	RNA
POLD1	1	RNA
MKNK2	1	RNA
VN1R1	1	RNA
PDXDC2P	1	RNA
DYRK1A	1	RNA
TMEM131	1	RNA
TEDDM1	1	RNA
KIAA2018	1	RNA
C9orf24	1	RNA
DOCK5	1	RNA
ARID1B	1	RNA
VKORC1L1	1	RNA
NEDD9	1	RNA
COL6A2	1	RNA
AZIN1	1	RNA
FUT8.AS1	1	RNA
AGAP3	1	RNA
DYSF	1	RNA
USP14	1	RNA
TMEM14E	1	RNA
TMEM204	1	RNA
CBX5	1	RNA
SAMD4B	1	RNA
PSMC4	1	RNA
SIRT1	1	RNA
ANKAR	1	RNA
ZSCAN32	1	RNA
PTPN14	1	RNA
BAIAP3	2	RNA
FICD	1	RNA
NDUFB2.AS1	2	RNA
STAR	1	RNA
KDM5C	1	RNA
DHX15	1	RNA
ASCC3	1	RNA
SLC23A2	1	RNA
TSC22D4	1	RNA
FAM90A1	1	RNA
DGUOK.AS1	2	RNA
PCAT2	1	RNA
SERHL	2	RNA
KATNA1	1	RNA
LOC728463	1	RNA
CYB561A3	1	RNA
SEC31B	1	RNA
SLC6A4	1	RNA
COL19A1	1	RNA
LINC00957	2	RNA
MIR497HG	2	RNA
CACNB2	1	RNA
LOC100289511	2	RNA
GPR18	1	RNA
GDAP1L1	1	RNA
AKR1C6P	1	RNA
BCAM	1	RNA
CLIP3	1	RNA
SFXN3	1	RNA
KCNJ9	1	RNA
PXMP2	1	RNA
GIMAP1	1	RNA
DHX33	1	RNA
TRIM46	1	RNA
M1AP	1	RNA
MPG	1	RNA
EPG5	1	RNA
GABPB2	1	RNA
CACNA2D4	1	RNA
LOC100507250	1	RNA
BRPF3	1	RNA
CROCCP3	1	RNA
TRIM26	1	RNA
TMEM75	1	RNA
TNFRSF13B	1	RNA
ALPK2	1	RNA
MLLT11	1	RNA
PHF19	1	RNA
BRE	2	RNA
LOC101928378	2	RNA
PEA15	1	RNA
ADAMTS4	1	RNA
KDM3A	1	RNA
MTCP1	1	RNA
MPL	1	RNA
AP1M1	2	RNA
MORF4L1	1	RNA
ARFGAP1	1	RNA
MAN1B1.AS1	1	RNA
C2orf88	1	RNA
WDFY2	1	RNA
DYNLT1	1	RNA
BARHL1	1	RNA
DIO1	1	RNA
TIAM2	1	RNA
SNRPA	1	RNA
PKMYT1	2	RNA
ASB8	1	RNA
CNTNAP2	1	RNA
XXYLT1.AS2	1	RNA
PRDX1	1	RNA
FAS	2	RNA
IFNW1	1	RNA
DANCR	1	RNA
IFI44L	1	RNA
MCUR1	1	RNA
EIF5B	1	RNA
ZNF614	1	RNA
EXTL2	2	RNA
SPATA2	1	RNA
WDR55	1	RNA
WDFY3	1	RNA
ATG9A	1	RNA
PRDM11	1	RNA
TP53INP1	1	RNA
ROCK2	1	RNA
SLC16A14	1	RNA
MAB21L2	1	RNA
NUP155	1	RNA
CHRNA2	1	RNA
NDUFB9	1	RNA
TRIM65	1	RNA
LRRC4B	1	RNA
PHC2	1	RNA
IMPDH2	1	RNA
LOC100506860	1	RNA
SESN3	1	RNA
TGFB1I1	1	RNA
DNASE1	1	RNA
SLC37A2	1	RNA
OAS3	1	RNA
MEGF11	1	RNA
CCDC167	1	RNA
PEX12	1	RNA
TYW1	1	RNA
AWAT1	1	RNA
PPP2R1A	1	RNA
MIR4319	1	RNA
KCMF1	1	RNA
SCRN1	1	RNA
STXBP5.AS1	2	RNA
TRIM54	1	RNA
SLC52A1	1	RNA
GRID2IP	1	RNA
GLDC	1	RNA
DDX26B.AS1	2	RNA
DGKA	1	RNA
GRIN2D	1	RNA
C6orf120	2	RNA
PTPLAD2	1	RNA
POM121	1	RNA
LEF1.AS1	1	RNA
DTNA	1	RNA
DNAL1	1	RNA
LOC100129973	2	RNA
ADCK3	1	RNA
EPHX1	1	RNA
PRPH2	1	RNA
LOC102724190	1	RNA
FKBP4	1	RNA
AGAP2.AS1	2	RNA
KBTBD4	2	RNA
CTSB	1	RNA
TP53I11	1	RNA
WDR90	1	RNA
FLOT2	1	RNA
APBB1	1	RNA
ADAMTSL4.AS1	2	RNA
FGD1	2	RNA
BNIPL	1	RNA
MDN1	1	RNA
GNA14	1	RNA
C16orf62	1	RNA
CCDC104	1	RNA
CC2D1B	1	RNA
SP4	1	RNA
SRRM5	2	RNA
LOC101928335	1	RNA
SMCR5	1	RNA
CCT3	1	RNA
KALRN	1	RNA
MSL3	1	RNA
SEC61A1	1	RNA
HIRA	1	RNA
ZNF296	2	RNA
UBA5	1	RNA
TNS1	1	RNA
ORAI1	2	RNA
TRIM58	1	RNA
ZNF513	1	RNA
GNA11	1	RNA
C15orf40	2	RNA
TMEM150C	1	RNA
DENND5B.AS1	1	RNA
CALD1	1	RNA
PHKG1	2	RNA
HDAC5	1	RNA
FANCD2OS	2	RNA
TCF7L2	1	RNA
WDR6	2	RNA
COA7	1	RNA
TMED11P	1	RNA
RAB5B	1	RNA
PRDM16	1	RNA
PARP2	1	RNA
AFTPH	1	RNA
LPAR6	1	RNA
PPP1R12B	1	RNA
SEC22B	1	RNA
TIMP3	1	RNA
TPRG1.AS2	1	RNA
DNAAF1	1	RNA
PPP2R3C	1	RNA
THAP3	2	RNA
TTYH1	1	RNA
SULF2	1	RNA
PROSER2.AS1	2	RNA
LRRN4	1	RNA
HBS1L	1	RNA
DUOX1	1	RNA
LOC100133445	2	RNA
RPS18P9	1	RNA
DGCR10	1	RNA
PRPF40B	2	RNA
CYP3A5	1	RNA
FNDC5	1	RNA
EIF2S2	1	RNA
NRG4	1	RNA
SPATA3.AS1	2	RNA
RMND1	1	RNA
TSNAXIP1	1	RNA
IMP3	2	RNA
POU2F1	1	RNA
LOC101928940	1	RNA
SKIL	1	RNA
NMT1	1	RNA
SOX12	1	RNA
ZC3H4	1	RNA
CCDC183.AS1	1	RNA
KNOP1	1	RNA
DENND2D	1	RNA
STRBP	1	RNA
EHD3	1	RNA
MAVS	1	RNA
ESYT1	1	RNA
TREML2	1	RNA
CDAN1	1	RNA
RAB6B	2	RNA
FBXO46	1	RNA
ZNF750	1	RNA
FAM115D	2	RNA
CD160	1	RNA
PPWD1	1	RNA
ELOVL2	1	RNA
LOC100506655	1	RNA
SLC39A7	1	RNA
B3GALT2	1	RNA
ENKUR	1	RNA
SDCBP	1	RNA
HECTD1	1	RNA
ATHL1	1	RNA
CYTH2	1	RNA
SMARCC2	1	RNA
INVS	1	RNA
POM121L10P	1	RNA
SPA17	1	RNA
MIR5695	1	RNA
MAK	1	RNA
TFIP11	2	RNA
HEMGN	1	RNA
TTC1	1	RNA
ZNF497	2	RNA
PLXDC1	1	RNA
FBXL15	1	RNA
CD81.AS1	2	RNA
ARNTL	1	RNA
GRTP1.AS1	1	RNA
SEC63	1	RNA
WDR20	1	RNA
PISD	1	RNA
HTRA2	2	RNA
CPSF4L	2	RNA
MYO5B	1	RNA
ACVR2B	1	RNA
CACNG1	1	RNA
KRI1	2	RNA
RBL1	1	RNA
SLC44A1	1	RNA
GBP5	1	RNA
RBM41	1	RNA
TLCD1	1	RNA
SART3	1	RNA
LINC00861	1	RNA
FILIP1L	1	RNA
PPAPDC1B	1	RNA
SP140	1	RNA
C2orf49	1	RNA
TBC1D8	1	RNA
DIABLO	1	RNA
PAQR3	1	RNA
HP	1	RNA
CACNB3	1	RNA
POP5	1	RNA
WTAPP1	1	RNA
OR5K2	1	RNA
NKIRAS1	1	RNA
RNF25	1	RNA
SRSF10	1	RNA
HAR1A	1	RNA
SETD9	1	RNA
N4BP3	1	RNA
DCP1A	1	RNA
LINC01061	1	RNA
SLC16A8	1	RNA
PTPN2	1	RNA
MIR374C	1	RNA
ME3	1	RNA
ANKRD20A9P	1	RNA
SPTBN5	1	RNA
DOK6	1	RNA
TEX38	1	RNA
STRN3	1	RNA
AGPAT4	1	RNA
LOC101928731	1	RNA
MED11	2	RNA
RAD9A	2	RNA
CCDC12	1	RNA
ITPK1.AS1	1	RNA
PDIA3	1	RNA
NUBP2	1	RNA
LOC101928943	1	RNA
LOC102724153	2	RNA
DMAP1	1	RNA
RBM4	1	RNA
TMEM80	1	RNA
pHILIC_173.092_8.1	1	Metabolite
pHILIC_263.1235_11.4	1	Metabolite
pHILIC_189.0869_10.4	1	Metabolite
pHILIC_161.1283_8.1	1	Metabolite
pHILIC_175.1076_7.6	1	Metabolite
pHILIC_263.0868_10.8	2	Metabolite
nHILIC_216.0704_10.5	2	Metabolite
nHILIC_261.0725_10.7	2	Metabolite
pHILIC_229.1543_7.2	1	Metabolite
pHILIC_203.1501_13.6	1	Metabolite
nHILIC_296.0378_11	1	Metabolite
pHILIC_229.1544_10.4	1	Metabolite
pHILIC_142.1225_1.3	2	Metabolite
nHILIC_120.0124_7.6	1	Metabolite
nHILIC_160.0251_10.4	1	Metabolite
nHILIC_173.0567_7.6	1	Metabolite
nRPLC_311.2957_11.4	2	Metabolite
pHILIC_229.1181_10.9	1	Metabolite
nHILIC_833.5227_5.2	1	Metabolite
pHILIC_245.1856_12.4	1	Metabolite
pHILIC_152.0705_7.6	2	Metabolite
pHILIC_146.1175_11	1	Metabolite
nRPLC_257.2122_9.9	1	Metabolite
nHILIC_204.0665_5.1	1	Metabolite
nRPLC_204.0666_4.3	2	Metabolite
pHILIC_764.557_4.7	2	Metabolite
pRPLC_339.0751_7.2	1	Metabolite
pRPLC_267.1228_8.3	2	Metabolite
nRPLC_321.2435_9.9	2	Metabolite
pRPLC_464.1915_7	2	Metabolite
nHILIC_252.09_6.7	2	Metabolite
pRPLC_295.1292_1.3	1	Metabolite
nRPLC_448.3069_9.4	2	Metabolite
pRPLC_239.0914_5.1	1	Metabolite
nHILIC_238.0929_7.3	2	Metabolite
pRPLC_162.1123_0.6	1	Metabolite
pRPLC_417.3348_10.5	1	Metabolite
pHILIC_118.0861_7	1	Metabolite
nRPLC_251.2016_10	1	Metabolite
nRPLC_267.1238_8.3	1	Metabolite
pHILIC_229.1181_10.5	2	Metabolite
nHILIC_181.0717_3.5	1	Metabolite
nRPLC_171.1027_5.6	2	Metabolite
pRPLC_704.4472_10.9	1	Metabolite
nRPLC_159.1026_3.8	1	Metabolite
nHILIC_128.0352_7.6	1	Metabolite
nHILIC_165.0768_3.4	1	Metabolite
pRPLC_312.1305_2.8	1	Metabolite
pHILIC_294.1541_7.3	2	Metabolite
nRPLC_153.0193_2.1	2	Metabolite
nRPLC_411.127_3.6	1	Metabolite
pHILIC_428.3736_5.5	1	Metabolite
nRPLC_471.3474_11.3	2	Metabolite
nHILIC_361.1254_3.3	1	Metabolite
pRPLC_166.0724_1.2	1	Metabolite
pRPLC_544.3392_9.8	1	Metabolite
pHILIC_257.1127_2	1	Metabolite
nHILIC_235.0723_6.5	2	Metabolite
nRPLC_257.1759_8.8	2	Metabolite
nRPLC_465.2489_8.6	2	Metabolite
nHILIC_271.0614_5.2	1	Metabolite
nHILIC_504.3095_5.8	2	Metabolite
pRPLC_777.6945_7.2	1	Metabolite
nRPLC_395.1897_10	2	Metabolite
nRPLC_271.228_10.3	1	Metabolite
pHILIC_249.1077_10.8	2	Metabolite
nRPLC_327.2538_10.5	2	Metabolite
nHILIC_149.0455_5.6	1	Metabolite
pRPLC_478.2927_9.7	2	Metabolite
pHILIC_174.1237_7.5	2	Metabolite
pHILIC_337.1234_11.6	2	Metabolite
pHILIC_223.1438_4.1	1	Metabolite
nHILIC_214.0488_7.2	2	Metabolite
pRPLC_468.3085_9.3	2	Metabolite
nRPLC_399.3268_11.1	2	Metabolite
nRPLC_223.1704_9.4	1	Metabolite
nRPLC_195.139_8.6	1	Metabolite
pRPLC_524.3708_10.6	2	Metabolite
nHILIC_177.0404_7.8	1	Metabolite
nHILIC_146.0458_7.6	1	Metabolite
nRPLC_297.2435_10.2	1	Metabolite
pHILIC_834.5975_5	1	Metabolite
pHILIC_179.0484_7.4	2	Metabolite
nRPLC_229.0868_7.2	2	Metabolite
nHILIC_245.0431_7.2	1	Metabolite
pRPLC_261.1446_1	1	Metabolite
nRPLC_269.2122_9.3	1	Metabolite
nHILIC_281.2484_1	1	Metabolite
nRPLC_432.1927_8.8	2	Metabolite
pHILIC_104.0705_8.1	1	Metabolite
nRPLC_407.2438_8.8	1	Metabolite
pHILIC_742.5724_5.1	2	Metabolite
nHILIC_124.0073_8.7	1	Metabolite
nRPLC_331.1762_7.2	2	Metabolite
nRPLC_315.2541_9.2	2	Metabolite
nHILIC_167.0349_1.3	2	Metabolite
nHILIC_191.0197_11.2	1	Metabolite
nRPLC_463.3428_11	2	Metabolite
nHILIC_118.0509_8.9	2	Metabolite
pHILIC_768.5558_3.5	2	Metabolite
nHILIC_280.0754_8.9	2	Metabolite
nRPLC_315.2541_9.4	2	Metabolite
nRPLC_155.0713_3.6	2	Metabolite
nHILIC_333.0592_10.7	2	Metabolite
pRPLC_169.0971_1.6	2	Metabolite
pHILIC_282.119_6.7	1	Metabolite
nHILIC_327.2328_1	2	Metabolite
pHILIC_163.0534_7.5	1	Metabolite
nHILIC_163.0612_4.5	2	Metabolite
nRPLC_265.2171_10.3	1	Metabolite
nRPLC_541.2651_6.6	2	Metabolite
nRPLC_227.1288_7.1	1	Metabolite
pRPLC_380.2561_9.4	1	Metabolite
nHILIC_247.057_11.8	2	Metabolite
nRPLC_283.1088_9.6	2	Metabolite
pRPLC_454.2927_9.9	2	Metabolite
pRPLC_482.324_9.7	2	Metabolite
nHILIC_183.0294_2.1	2	Metabolite
nRPLC_433.2595_11.1	2	Metabolite
Pr_NCAM1	2	Protien
Pr_SH3GL3	2	Protien
Pr_ENO1	1	Protien
Pr_LDHB	2	Protien
Pr_CPB2	1	Protien
Pr_ILK	1	Protien
Pr_CFHR4	2	Protien
Pr_HV330	2	Protien
Pr_ITIH4	2	Protien
Pr_KV310	2	Protien
Pr_TGFBI	1	Protien
Pr_KVD33_4	2	Protien
Pr_LV140	2	Protien
Pr_PLTP	1	Protien
Pr_SAA4	2	Protien
Pr_LYVE1	1	Protien
Pr_LBP	1	Protien
Pr_IGF2	1	Protien
Pr_KV320_2	2	Protien
Pr_FBLN1	1	Protien
Pr_GPR116	2	Protien
Pr_CETP	2	Protien
Pr_GP5	2	Protien
Pr_VASN	1	Protien
Pr_PFN1	1	Protien
Pr_APOA4	2	Protien
Pr_SERPING1	2	Protien
Pr_SEPP1	2	Protien
Pr_IGHM.1	1	Protien
Pr_SHBG	1	Protien
Pr_LV147	2	Protien
Pr_KRT17	2	Protien
Pr_APOE	2	Protien
Pr_TLN1	1	Protien
Pr_B2M	2	Protien
Pr_ATRN	2	Protien
Pr_PI16	1	Protien
Pr_INPP5E	2	Protien
Pr_MYH9	1	Protien
Pr_MBL2	2	Protien
Pr_MTHFD1	2	Protien
Pr_RBP4	2	Protien
Pr_CST3	1	Protien
Pr_IGFALS	1	Protien
Pr_THBS1	1	Protien
Pr_HPX	2	Protien
Pr_A1BG	1	Protien
Pr_CD14	1	Protien
Pr_SERPINA3	2	Protien
Pr_C1S	2	Protien
Pr_HBD	1	Protien
Pr_CTTNBP2	2	Protien
Pr_FCN3	2	Protien
Pr_SERPINF1	2	Protien
Pr_MAN2B2	1	Protien
Pr_CNDP1	1	Protien
Pr_IL1RAP.1	1	Protien
Pr_ORM2	2	Protien
Pr_LV144	2	Protien
Pr_ITIH1	2	Protien
Pr_CA1	1	Protien
Pr_ALB	1	Protien
Pr_ACTBL2	1	Protien
Pr_CAPZB	2	Protien
Pr_KV311	2	Protien
Pr_PROZ	1	Protien
Pr_APOL1	2	Protien
Pr_LYZ	2	Protien
Pr_C8A	1	Protien
Pr_CFB	2	Protien
Pr_C1QA	2	Protien
Pr_SERPINF2	2	Protien
Pr_CAMP	2	Protien
Pr_KVD33	2	Protien
Pr_DYNC1H1	2	Protien
Pr_ATP11B	2	Protien
Pr_HV307	1	Protien
Pr_BTD	1	Protien
Pr_LV321	1	Protien
Pr_SERPINA5	2	Protien
Pr_FLNA	1	Protien
Pr_TFRC	1	Protien
Pr_TTN	2	Protien
Pr_MAP4	1	Protien
Pr_TF	1	Protien
Pr_APOA2	2	Protien
Pr_LV211	2	Protien
Pr_KVD33_2	2	Protien
Pr_C9	2	Protien
Pr_C5	1	Protien
Pr_ITIH2	2	Protien
Pr_C6	2	Protien
Pr_FERMT3	1	Protien
Pr_APOC2	2	Protien
Pr_PPBP	1	Protien
Pr_HV270	1	Protien
Pr_COL6A3	2	Protien
Pr_IGJ	2	Protien
Pr_COLEC11	1	Protien
Pr_CDK5RAP2	2	Protien
Pr_NPHP3	2	Protien
Pr_PRG4	1	Protien
Pr_LCP1	1	Protien
Pr_CFI	1	Protien
Pr_MYBPC2	2	Protien
Pr_APOC1	2	Protien
Pr_GAPDH	2	Protien
Pr_CLU.1	2	Protien
Pr_PF4	1	Protien
Pr_C1R	1	Protien
Pr_CFHR5	1	Protien
Pr_APOF	2	Protien
Pr_SCLT1	2	Protien
Pr_IGHM	2	Protien
Pr_FCGBP	1	Protien
Pr_CFHR2	2	Protien
cyt_ICAM1	2	Cytokine
cyt_LEPTIN	2	Cytokine
cyt_IL21	1	Cytokine
cyt_RESISTIN	2	Cytokine
cyt_RANTES	2	Cytokine
cyt_GCSF	1	Cytokine

## Sheet: Supplementary Data 4
Supplementary Data 4: List of canonical pathways with seasonality effects.
Pathways	Pattern one -log10(P)	Pattern two -log10(P)
FXR/RXR Activation	1.41178	8.72356
Complement System	0	6.57339
Acute Phase Response Signaling	0.613253	6.46957
IL-12 Signaling	0.871758	4.68971
Atherosclerosis Signaling	0.81484	3.94773
Clathrin-mediated Endocytosis	0.859513	3.89745
Hepatic Fibrosis	3.02199	0.813536
T2D	1.57678	0.321633
Osteoarthritis Pathway	3.3313	0.256686
Rheumatoid Arthritis	3.77083	0.229011
Pathogenesis of Influenza	3.49279	0
IL-1 Signaling	2.31708	0
Airway Inflammation in Asthma	2.13258	0
FAT10 Signaling Pathway	1.70222	0
Cardiac Hypertrophy Signaling	1.46403	0
Production of Nitric Oxide and Reactive Oxygen Species in Macrophages	1.4619	3.90871
Tumoricidal Function of Hepatic Natural Killer Cells	0.841872	2.45971
Apelin Liver Signaling Pathway	1.45553	2.3908
γ-glutamyl Cycle	0	2.3908
Apoptosis Signaling	0.84179	2.2388
p70S6K Signaling	0	1.75826
UVB-Induced MAPK Signaling	0.243977	1.58815
Calcium-induced T Lymphocyte Apoptosis	0	1.56482
Granulocyte Adhesion and Diapedesis	0	1.53919
MSP-RON Signaling Pathway	0.801985	1.50956
Agranulocyte Adhesion and Diapedesis	0	1.46854
Myc Mediated Apoptosis Signaling	0.411545	1.45821
RAR Activation	0.991052	1.44615
Death Receptor Signaling	1.85996	1.35679
Ceramide Signaling	1.49608	1.22442
Tec Kinase Signaling	1.47658	0.83935
Protein Kinase A Signaling	1.90345	0.716962
Induction of Apoptosis by HIV1	2.8186	0.697493
Retinoic acid Mediated Apoptosis Signaling	2.08614	0.685001
Role of BRCA1 in DNA Damage Response	2.15312	0.594081
p53 Signaling	2.89535	0.46862
Chronic Myeloid Leukemia Signaling	1.78997	0.459445
GPCR-Mediated Nutrient Sensing in Enteroendocrine Cells	1.72959	0.450557
G Beta Gamma Signaling	2.39786	0.415021
Androgen Signaling	2.24038	0.397658
GP6 Signaling Pathway	1.76987	0.395269
Corticotropin Releasing Hormone Signaling	1.95916	0.366071
Relaxin Signaling	2.45374	0.326976
Gαq Signaling	1.88246	0.312997
CXCR4 Signaling	1.72502	0.296667
Synaptic Long Term Depression	2.40837	0.285926
Cardiac Hypertrophy Signaling (Enhanced)	2.59303	0.251848
Thrombin Signaling	1.55271	0.244149
CREB Signaling in Neurons	2.26102	0.242939
Actin Cytoskeleton Signaling	1.44285	0.233537
Huntington's Disease Signaling	1.84801	0.211986
Colorectal Cancer Metastasis Signaling	2.00297	0.198374
Ephrin B Signaling	2.97511	0
FAT10 Cancer Signaling Pathway	2.77391	0
Wnt/β-catenin Signaling	2.43355	0
Human Embryonic Stem Cell Pluripotency	2.43183	0
Basal Cell Carcinoma Signaling	2.338	0
Gustation Pathway	2.24466	0
Endocannabinoid Neuronal Synapse Pathway	2.17652	0
nNOS Signaling in Skeletal Muscle Cells	2.04895	0
TNFR2 Signaling	2.03183	0
Regulation of the Epithelial-Mesenchymal Transition Pathway	1.95033	0
Ovarian Cancer Signaling	1.88613	0
Netrin Signaling	1.87126	0
Ephrin Receptor Signaling	1.84982	0
Mouse Embryonic Stem Cell Pluripotency	1.76958	0
Calcium Signaling	1.75438	0
Urate Biosynthesis/Inosine 5'-phosphate Degradation	1.64747	0
PKCθ Signaling in T Lymphocytes	1.60667	0
Role of PKR in Interferon Induction and Antiviral Response	1.56821	0
Role of PI3K/AKT Signaling in the Pathogenesis of Influenza	1.56492	0

## Sheet: Supplementary Data 5
Supplementary Data 5: List of molecules profiled by luminex assay.
Immune Proteins
Symbol	Synonym	Full name
BDNF		Brain-derived neurotrophic factor
CD40L		CD40 ligand
EGF		Epidermal growth factor
ENA78	CXCL5	Epithelial-derived neutrophil-activating protein 78
EOTAXIN	CCL11
FASL		Fas ligand
FGFB	FGF2	Basic fibroblast growth factor
GCSF		Granulocyte colony-stimulating factor
GMCSF	CSF2	Granulocyte-macrophage colony-stimulating factor
GROA	CXCL1	Growth-regulated alpha protein
HGF		Hepatocyte growth factor
ICAM1		Intercellular adhesion molecule 1
IFNA		Interferon alpha
IFNB		Interferon beta
IFNG		Interferon gamma
IL10		Interleukin-10
IL12P40		Interleukin-12 P40
IL12P70		Interleukin-12 P70
IL13		Interleukin-13
IL15		Interleukin-15
IL17A		Interleukin-17A
IL17F		Interleukin-17F
IL18		Interleukin-18
IL1A		Interleukin-1 alpha
IL1B		Interleukin-1 beta
IL1RA		Interleukin-1 receptor antagonist protein
IL2		Interleukin-2
IL21		Interleukin-21
IL22		Interleukin-22
IL23		Interleukin-23
IL27		Interleukin-27
IL31		Interleukin-31
IL4		Interleukin-4
IL5		Interleukin-5
IL6		Interleukin-6
IL7		Interleukin-7
IL8	CXCL8	Interleukin-8
IL9		Interleukin-9
IP10	CXCL10	Interferon gamma-induced protein 10
LEPTIN		LEPTIN
LIF		Leukemia inhibitory factor
MCP1	CCL2	Monocyte chemoattractant protein 1
MCP3	CCL7	Monocyte chemoattractant protein 3
MCSF	CSF1	Macrophage colony-stimulating factor 1
MIG	CXCL9	Monokine induced by gamma interferon
MIP1A	CCL3	Macrophage inflammatory protein-1 alpha
MIP1B	CCL4	Macrophage inflammatory protein-1 beta
NGF		Nerve growth factor
PAI1	SERPINE1	Plasminogen activator inhibitor 1
PDGFBB	CSRP2	Platelet-derived growth factor-BB
RANTES	CCL5	Regulated on Activation, Normal T Cell Expressed and Secreted
RESISTIN	ADSF	RESISTIN
SCF		Stem cell factor
SDF1A		Stromal cell-derived factor-1 alpha
TGFA		Transforming growth factor alpha
TGFB		Transforming growth factor beta
TNFA		Tumor necrosis factor alpha
TNFB		Tumor necrosis factor beta
TRAIL		TNF-related apoptosis-inducing ligand
VCAM1		Vascular cell adhesion protein 1
VEGF		Vascular endothelial growth factor A
VEGFD		Vascular endothelial growth factor D

## Sheet: Supplementary Data 6
Supplementary Data 6: List of clinical lab tests.
Clinical Laboratory Measures
Symbol	Full name
A1C	Hemoglobin A1C
AG	Albumin/Globulin Ratio
ALB	Albumin
ALCRU	Aluminum/Creatinine Ratio, Random, Urine
ALKP	Alkaline Phosphatase
ALT	Alanine Aminotransferase
AST	Aspartate Aminotransferase
BASO	Basophil (percent)
BASOAB	Basophil (absolute count)
BUN	Blood Urea Nitrogen
CA	Calcium
CHOL	Total cholesterol
CHOLHDL	Cholesterol/HDL ratio
CL	Chloride
CO2	Carbon Dioxide
CR	Creatinine
EOS	Eosinophil (percent)
EOSAB	Eosinophil (absolute count)
GLOB	Globulin
GLU	Glucose
HCT	Hematocrit
HDL	High-density lipoprotein
HGB	Hemoglobin
HSCRP	High-Sensitivity C-reactive protein
IGM	Immunoglobulin M
INSF	Insulin
K	Potassium
LDL	Low-density lipoprotein
LDLHDL	LDL/HDL ratio
LYM	Lymphocyte (percent)
LYMAB	Lymphocyte (absolute count)
MCH	Mean Corpuscular Hemoglobin
MCHC	Mean Corpuscular Hemoglobin Concentration
MCV	Mean corpuscular Volume
MONO	Monocyte (percent)
MONOAB	Monocyte (absolute count)
NA	Sodium
NEUT	Neutrophil (percent)
NEUTAB	Neutrophil (absolute count)
NHDL	Non-HDL
PLT	Platelet Count
RBC	Red Blood Cell Count
RDW	Red Blood Cell Distribution Width
TBIL	Total Bilirubin
TGL	Total triglyceride
TGLHDL	Triglyceride/HDL ratio
TP	Total Protein
UALB	Urine Albumin
WBC	White Blood Cell Count

## Sheet: Supplementary Data 7
Supplementary Data 7: List of significant host omics analytes with their GAMM coefficients.
Analytes	T1	T2	T3	T4	T5	T6	T7	T8	Type
DLAT	0.0133376	0.10008	0.302864	0.27542	-0.125186	-0.188264	-0.0632733	-0.0469613	RNA
ATP2B3	0.0536015	0.171628	0.236313	0.169725	0.0425859	-0.0700872	-0.0995712	-0.103446	RNA
MAP3K19	0.00709838	0.0984968	0.261425	0.277053	0.0821525	-0.151365	-0.153359	-0.0969447	RNA
PTCHD1	-0.0349187	0.115088	0.269529	0.204317	-0.0102064	-0.159477	-0.113083	-0.0431782	RNA
ARSK	-0.00273436	0.101445	0.202461	0.226564	0.152853	0.0109958	-0.0682724	-0.101346	RNA
NRADDP	0.040692	0.217732	0.276926	0.181697	0.0753169	-0.0088822	-0.0151326	-0.0964815	RNA
NMNAT3	-0.029814	0.0675801	0.163251	0.189835	0.158151	0.0317442	-0.0454843	-0.0708694	RNA
PEAK1	-0.103333	0.109217	0.336878	0.224706	-0.0180075	-0.025941	0.0545957	-0.0199507	RNA
C19orf68	0.0442388	0.159003	0.23956	0.201427	0.0845278	-0.0728019	-0.136025	-0.11471	RNA
CBFA2T3	-0.173728	-0.00433194	0.236652	0.265021	-0.00155625	-0.11979	0.0215292	0.0700192	RNA
SIGLEC15	0.0913386	0.206632	0.243251	0.142959	-0.0344201	-0.132951	-0.127983	-0.098011	RNA
OMD	0.085856	0.184932	0.237037	0.201914	0.0883744	-0.0881052	-0.168793	-0.15067	RNA
FAM173A	0.0175185	0.118876	0.192649	0.186254	0.135288	0.0156169	-0.0699458	-0.105468	RNA
UBFD1	-0.106743	-0.0658875	0.144903	0.245742	0.142717	-0.00262459	-0.0474217	-0.0430908	RNA
CACNG4	0.00954432	0.153006	0.244945	0.196966	0.0898673	-0.0125696	-0.0646758	-0.0916226	RNA
LOC101927053	0.0728183	0.147172	0.170113	0.103166	0.00746899	-0.0885967	-0.116555	-0.0943937	RNA
LOC100507283	-0.0156757	0.0766646	0.166031	0.197337	0.159316	0.0107185	-0.0602145	-0.0752033	RNA
KCNA6	0.0244635	0.142655	0.1957	0.168598	0.107231	-0.0192255	-0.0849822	-0.0931791	RNA
MAP7D3	-0.0476117	0.0194069	0.134749	0.221752	0.206091	0.0566425	-0.0427557	-0.078688	RNA
CCNC	0.0438007	0.140499	0.219175	0.209764	0.110677	-0.0595887	-0.141979	-0.128244	RNA
PDZD2	0.0152236	0.128976	0.220007	0.209972	0.126185	-0.0328769	-0.112889	-0.108526	RNA
RNF41	-0.0290446	0.130296	0.250592	0.224486	0.109901	-0.00578782	-0.0441569	-0.0668346	RNA
PLOD3	-0.0241784	0.104375	0.256036	0.22158	-0.0505512	-0.166483	-0.123117	-0.0434442	RNA
TEKT4P2	-0.110561	-0.016576	0.197398	0.222348	0.0356385	-0.0467864	-0.00225294	-0.00725383	RNA
UTP20	0.0165862	0.13973	0.223846	0.185244	0.0854272	-0.02119	-0.0738368	-0.0950509	RNA
NUP160	-0.211911	-0.116749	0.221739	0.229594	-0.0322698	-0.0900137	0.0733737	-0.0324441	RNA
SPECC1L	0.0226578	0.109744	0.162326	0.148343	0.0958073	-0.00754561	-0.0637229	-0.0858715	RNA
EIF2B2	0.0611457	0.166166	0.214855	0.16384	0.0589962	-0.0775875	-0.122782	-0.107817	RNA
EIF4ENIF1	0.0422527	0.130105	0.181817	0.158627	0.0797163	-0.045108	-0.103413	-0.0998561	RNA
MFSD2B	0.00147697	0.124471	0.218175	0.198414	0.117955	-0.0105036	-0.0679418	-0.0890304	RNA
PTEN	-0.212066	-0.115441	0.29087	0.294794	-0.0144429	-0.0113098	-0.0105318	-0.0404342	RNA
KANK1	-0.0860879	0.0104901	0.213304	0.211097	0.0707346	0.000588098	-0.0535079	-0.0718727	RNA
TELO2	-0.0263583	0.0337214	0.18055	0.236179	0.0204821	-0.180195	-0.0875417	-0.0148135	RNA
SLIT3	-0.0704093	0.042688	0.237749	0.170454	-0.04873	-0.103742	-0.0285192	0.00907181	RNA
UBE2K	-0.096832	0.0532034	0.21404	0.233547	0.107419	-0.00117271	0.00099155	-0.0201894	RNA
OR52B6	-0.00365627	0.102496	0.18612	0.208579	0.156248	0.000432227	-0.0740781	-0.0921371	RNA
ARIH2	0.103668	0.126581	0.103153	0.040777	-0.0351398	-0.0981019	-0.124222	-0.086585	RNA
SLC30A9	-0.149857	-0.000190066	0.234312	0.240584	0.112863	0.076174	0.0818026	-0.00572874	RNA
ATP6V1D	-0.0106122	0.08326	0.180956	0.188483	0.109129	-0.0122699	-0.0570306	-0.0720343	RNA
NFIA.AS1	0.097231	0.1689	0.177003	0.120404	0.0330112	-0.0772881	-0.132984	-0.117638	RNA
WDR19	-0.0800635	0.0446121	0.237042	0.279831	0.120737	-0.0290437	-0.0455968	-0.0488198	RNA
CBLB	-0.0274976	0.105722	0.253881	0.240419	0.0797618	-0.0483791	-0.0591877	-0.0657666	RNA
ZNF319	-0.212875	-0.253688	0.0712897	0.206969	0.00848447	-0.0859191	0.0697625	0.0806101	RNA
MPPED2	-0.075135	-0.0337134	0.23472	0.252521	-0.0515628	-0.00172666	0.00479649	-0.0674062	RNA
DVL3	-0.128568	-0.0336854	0.238618	0.287656	-0.0202694	-0.14914	-0.00850366	0.0315995	RNA
HOXB2	0.0587372	0.129607	0.178036	0.163451	0.069382	-0.0538343	-0.0998155	-0.101494	RNA
ZNF589	-0.117485	-0.0452442	0.19466	0.232576	0.0775367	-0.032047	-0.0483881	-0.0421337	RNA
C14orf159	0.0470567	0.120016	0.170483	0.146843	0.0646884	-0.0524278	-0.0999089	-0.0971206	RNA
MRFAP1	0.0600219	0.181971	0.216384	0.133577	0.0144914	-0.0791381	-0.0864813	-0.0806685	RNA
XIAP	-0.139567	0.0423753	0.226599	0.213936	0.0685682	0.0537511	0.0876298	-0.0191826	RNA
TDP1	-0.132675	-0.0217658	0.151162	0.187732	0.14113	0.0918572	0.0655526	0.00494079	RNA
TNF	-0.0378476	0.0483474	0.139027	0.175043	0.15019	0.0439487	-0.019334	-0.0587539	RNA
SRMS	0.113171	0.14847	0.116244	0.0184488	-0.0831201	-0.158693	-0.139794	-0.0618387	RNA
FANCC	0.0687183	0.108965	0.159974	0.151523	0.0300128	-0.150744	-0.182374	-0.0972162	RNA
PER1	-0.0396982	0.115008	0.287734	0.198501	-0.0340803	-0.113402	-0.0265646	-0.0180647	RNA
HIF3A	-0.110006	0.0143194	0.211153	0.156893	-0.0500489	-0.0640846	0.0451508	0.0338871	RNA
PRDX2	0.13244	0.157223	0.108395	0.0206902	-0.0843878	-0.143896	-0.14103	-0.087544	RNA
MIR6126	0.0387272	-0.0669531	-0.174571	-0.189975	-0.140191	-0.0298819	0.030818	0.0645443	RNA
SATB2	-0.206331	-0.0725899	0.160417	0.135693	0.0287171	0.0467313	0.0755494	0.0732357	RNA
KCNQ1	0.055103	0.120044	0.171212	0.130251	-0.0108498	-0.13305	-0.12967	-0.0733329	RNA
CHAD	0.0541914	0.140943	0.16417	0.132726	0.064642	-0.0509738	-0.098765	-0.0894242	RNA
RFPL1	-0.00956397	-0.0956374	-0.165727	-0.172565	-0.125483	-0.0173722	0.053379	0.0869674	RNA
LINC00678	0.018854	0.099473	0.17532	0.1662	0.0909876	-0.0261646	-0.0784858	-0.0846013	RNA
GNG13	0.130418	0.15112	0.0879252	-0.0267904	-0.130257	-0.158401	-0.125462	-0.0586868	RNA
PRB4	0.0147043	0.105857	0.177769	0.198083	0.153942	0.0180226	-0.0663956	-0.101817	RNA
MTRNR2L4	0.10217	0.149317	0.158051	0.131298	0.0534283	-0.0691018	-0.137767	-0.126167	RNA
NDUFV2	0.103961	0.163679	0.176927	0.0992799	-0.0555259	-0.15773	-0.140203	-0.0886144	RNA
SLC30A7	0.00759965	0.125865	0.217085	0.182349	0.0814925	-0.0328914	-0.0631788	-0.0764418	RNA
C2CD3	0.0548802	0.154577	0.20683	0.15268	0.0431341	-0.0626645	-0.0941231	-0.0958909	RNA
PNMA5	0.0280243	0.103462	0.156245	0.142684	0.0827541	-0.0306691	-0.0845501	-0.0839829	RNA
DDX19B	0.0938289	0.147489	0.147607	0.0927582	0.017332	-0.0806189	-0.117181	-0.0998459	RNA
LOC100507156	0.0888849	0.160203	0.167728	0.127503	0.0564709	-0.0561713	-0.119372	-0.114026	RNA
ZNF630.AS1	0.0651182	0.153497	0.17304	0.0946197	-0.0146728	-0.0867405	-0.0931496	-0.0759102	RNA
SHQ1	0.0523474	0.11523	0.140357	0.108298	0.0316579	-0.0531663	-0.0810946	-0.0808356	RNA
USPL1	-0.0757503	0.0180054	0.131542	0.1756	0.143939	0.0656576	0.0172124	-0.0341635	RNA
ERAP2	0.0666372	0.143522	0.166478	0.115488	0.0160318	-0.0879674	-0.105425	-0.0867229	RNA
CCR10	0.0142726	0.0999262	0.167837	0.146501	0.0504152	-0.0807984	-0.0958065	-0.0552373	RNA
DSCAML1	-0.0557187	0.0365015	0.194746	0.154062	-0.0307437	-0.0970783	-0.03377	-0.00781467	RNA
RSU1	-0.114994	-0.0202784	0.130788	0.227791	0.230211	0.141427	0.0531195	-0.0392205	RNA
NDST1	-0.0729651	0.0376453	0.197214	0.207405	0.0640418	-0.0464353	-0.0238949	-0.0232825	RNA
MAMDC2	0.0144964	0.108881	0.18156	0.169505	0.0979885	-0.0353508	-0.0896522	-0.0867601	RNA
MEGF8	-0.0683771	0.0308494	0.1625	0.190111	0.134708	0.0594706	0.0150443	-0.0419136	RNA
LOC101928404	0.0455754	0.122574	0.174942	0.139613	0.0471522	-0.0689385	-0.106268	-0.0876381	RNA
AKAP14	0.0874582	0.162582	0.154201	0.0636077	-0.029275	-0.0916399	-0.0995163	-0.0796146	RNA
RTN4	-0.141698	0.031167	0.239	0.241757	-0.0746649	-0.145096	0.0272391	0.0383991	RNA
JPX	0.0590292	0.159618	0.198308	0.120071	0.00241776	-0.0707657	-0.0835768	-0.0825511	RNA
ENDOG	0.0512102	-0.0164053	-0.0975109	-0.123949	-0.122135	-0.0796272	-0.0185411	0.0355033	RNA
FBRSL1	-0.0205425	0.0967952	0.217315	0.215119	0.110484	-0.00616066	-0.0514362	-0.0719854	RNA
HIF1AN	-0.110597	0.00347764	0.224546	0.217917	0.0357981	-0.0288065	0.00785554	-0.0120551	RNA
TIMM9	0.0291261	0.0978731	0.147327	0.146165	0.111958	0.00338829	-0.0747774	-0.0928061	RNA
FOXP4	-0.100071	0.00787348	0.21551	0.14376	-0.0924167	-0.105238	0.0460185	0.058168	RNA
CCNF	0.0205755	0.097695	0.163026	0.150914	0.0826054	-0.0193493	-0.0612898	-0.0778948	RNA
TRIM66	-0.136377	-0.0262162	0.218684	0.203021	-0.0328328	-0.0529102	0.0387791	0.0363823	RNA
LOC101927124	0.0169704	0.110939	0.20108	0.185995	0.0608197	-0.0889311	-0.109143	-0.0777199	RNA
SLC8A3	0.0410829	0.100246	0.158948	0.142537	0.0326079	-0.0808655	-0.0994805	-0.0765416	RNA
IGSF9B	-0.0265736	0.0708593	0.213619	0.215564	0.0136173	-0.140416	-0.101384	-0.0488562	RNA
CEP85L	-0.12083	-0.195421	0.173039	0.319142	0.0101526	0.0177397	0.088272	0.00114998	RNA
DHRS4L2	0.0500877	0.135317	0.17442	0.122494	0.00549402	-0.108791	-0.10623	-0.0700787	RNA
MBNL3	0.0452062	0.127818	0.172498	0.127989	0.0345654	-0.0699368	-0.0998059	-0.0805572	RNA
TMEM254	0.037873	0.141223	0.183226	0.101429	0.00598691	-0.0634226	-0.0735714	-0.0564686	RNA
UBA7	-0.0636563	0.0145778	0.154525	0.231076	0.160078	0.0139194	-0.040294	-0.0610427	RNA
C11orf30	-0.0849901	0.0395975	0.227793	0.202376	-0.00267884	-0.0491416	0.0313035	0.00128051	RNA
GEMIN8P4	-0.116005	-0.0657053	0.0492815	0.138367	0.17089	0.132294	0.0838644	0.00610328	RNA
TCF7L1	0.0430724	0.124954	0.167818	0.150182	0.0847969	-0.0315746	-0.0958333	-0.0986453	RNA
RGS17	0.0142709	0.085261	0.15288	0.157281	0.0965706	-0.0103048	-0.0656885	-0.0815196	RNA
AGR2	-0.0590259	0.0507565	0.1545	0.171738	0.133824	0.0481839	0.000931209	-0.0426476	RNA
KCNMA1	-0.0686549	0.0742245	0.23113	0.123209	-0.0377749	-0.0425682	0.00533559	0.00561427	RNA
SYP	0.0342538	0.0816414	0.137816	0.133738	0.0471807	-0.0845059	-0.112932	-0.0742642	RNA
LOC284023	0.0226807	0.127491	0.186483	0.147304	0.0639221	-0.0263783	-0.0689391	-0.0810157	RNA
DFNA5	0.0951902	0.159015	0.160055	0.10129	0.0160768	-0.0963169	-0.129165	-0.103002	RNA
LOC100505716	0.0609806	0.133367	0.169734	0.137561	0.0535843	-0.0688648	-0.116824	-0.0995827	RNA
TSPAN1	0.0261497	0.0912753	0.145926	0.15564	0.100238	-0.0214587	-0.0823353	-0.0857288	RNA
SMPDL3B	-0.0130027	0.0939679	0.171989	0.165505	0.0970643	0.00650579	-0.0289168	-0.0604234	RNA
HECTD3	-0.0958117	0.00155708	0.14781	0.185205	0.126477	0.057071	0.0311329	-0.0242948	RNA
LIN54	0.0354425	0.113556	0.17762	0.143916	0.0357403	-0.0819872	-0.108758	-0.0842519	RNA
SLC24A2	-0.0422216	0.136195	0.253739	0.185516	0.0138186	-0.0351023	0.00950674	-0.0309336	RNA
NBEA	0.0025421	0.0668587	0.153608	0.153778	0.0418824	-0.06625	-0.0716314	-0.0577933	RNA
SLC4A1	-0.0652515	0.0212909	0.133749	0.170971	0.145338	0.0564471	-0.00229631	-0.0394426	RNA
PIKFYVE	-0.219319	-0.101904	0.195204	0.259664	-0.0170539	-0.0215601	0.127899	0.0796824	RNA
CREB5	-0.0651078	-0.00130755	0.183791	0.179276	-0.0468657	-0.173603	-0.101692	0.003033	RNA
TGFBR1	-0.168391	-0.0244593	0.187326	0.16258	0.0834016	0.0612891	0.0894051	0.033984	RNA
TSPYL2	0.0197441	0.145465	0.244596	0.184371	0.0533642	-0.0481841	-0.0553622	-0.0774979	RNA
LINC00238	0.103929	0.15656	0.149824	0.0902027	-0.0164951	-0.12393	-0.141777	-0.0959375	RNA
ZNF30	0.0694528	0.130814	0.140547	0.0931074	0.0202266	-0.0685279	-0.104305	-0.0863408	RNA
NOS1	-0.0827224	0.0218689	0.184532	0.141503	-0.00712657	-0.0470655	0.00604434	0.00913205	RNA
PHF1	0.0717586	0.135028	0.148777	0.0931984	-0.00468418	-0.0925271	-0.10182	-0.0749678	RNA
ABI2	-0.147139	-0.0340258	0.165009	0.21346	0.0983497	-0.127636	-0.117012	0.0247374	RNA
SLC16A6	0.00533777	0.140714	0.232505	0.104399	-0.0833979	-0.116432	-0.0374642	-0.0186985	RNA
SLC38A4	-0.00663037	0.0891313	0.194311	0.210148	0.137086	-0.0191204	-0.0880372	-0.0901101	RNA
WNT3	-0.110394	-0.000217546	0.196042	0.188946	-0.0104735	-0.166849	-0.0326141	0.0534205	RNA
KDM5B	-0.0820784	0.0424844	0.208015	0.188707	0.0491648	-0.0203824	-0.00708881	-0.0209688	RNA
GNAO1	-0.0746377	-0.00587707	0.142353	0.216765	0.154187	0.0347728	-0.0220379	-0.0454991	RNA
PHGR1	0.0746303	0.131131	0.131713	0.0770099	-0.00714095	-0.102369	-0.118862	-0.0747415	RNA
MIR215	0.0635956	0.152902	0.173764	0.089704	-0.0222845	-0.0935049	-0.0939929	-0.0689552	RNA
VWA9	0.0134444	0.100168	0.163205	0.151723	0.0857919	-0.00584028	-0.0564834	-0.0779688	RNA
NUDT10	0.0362453	0.135782	0.191394	0.162756	0.0875697	-0.0209308	-0.0815565	-0.100066	RNA
TACR1	0.0439362	0.125756	0.177387	0.156184	0.0772524	-0.0499105	-0.103509	-0.0963478	RNA
KLRD1	-0.0843544	-0.0104633	0.212975	0.154628	-0.0944577	-0.0716311	0.0358877	-0.017362	RNA
SLC29A2	0.114494	0.133209	0.0898916	0.00117066	-0.090377	-0.129022	-0.115623	-0.0653522	RNA
UNC13A	-0.0584828	0.0361996	0.179749	0.134872	-0.0289243	-0.075196	-0.00937846	0.00527975	RNA
CYP2A7	-0.0274762	0.102451	0.176998	0.131296	0.108592	0.0698778	0.0127084	-0.0621492	RNA
PEX2	0.101145	0.118291	0.0819569	0.0161596	-0.0577847	-0.126451	-0.124663	-0.0662943	RNA
INTS1	-0.10453	0.0708537	0.28433	0.238216	-0.0166821	-0.134761	-0.0147497	0.0226341	RNA
C16orf3	0.120688	0.165578	0.117798	0.0116424	-0.0855906	-0.122783	-0.111912	-0.0687951	RNA
RANBP10	-0.133871	-0.0236495	0.176245	0.161484	-0.00887535	-0.0396921	0.0769465	0.038651	RNA
GOLPH3L	0.0568031	0.124179	0.152719	0.112733	0.0131645	-0.0923801	-0.103816	-0.0769429	RNA
MRPL43	0.105987	0.138289	0.106316	0.0336414	-0.0482502	-0.115731	-0.120884	-0.0720097	RNA
LOC100131257	0.0446978	0.121261	0.16463	0.104754	-0.00395227	-0.084445	-0.0824245	-0.060701	RNA
PRKAR2A.AS1	-0.0145634	0.0834173	0.156862	0.156174	0.107763	0.0267885	-0.0224128	-0.0580556	RNA
RNPEPL1	-0.00520472	0.106069	0.191641	0.192994	0.120721	-0.0012149	-0.0664256	-0.0837876	RNA
FOSL1	0.0557957	0.132923	0.158972	0.120409	0.0371732	-0.0564439	-0.0955459	-0.0879829	RNA
PPP1R10	0.0226598	0.111916	0.166787	0.140968	0.0648481	-0.0413291	-0.0827084	-0.0740184	RNA
ZNF24	-0.0180029	0.0544766	0.128063	0.150406	0.125728	0.0370375	-0.0262149	-0.0632346	RNA
CABP4	0.0398795	0.124784	0.177252	0.146248	0.0604109	-0.0474192	-0.0951097	-0.092366	RNA
LOC101927021	0.10253	0.112213	0.105268	0.0714908	-0.00871319	-0.111303	-0.151709	-0.0984736	RNA
FOXN3.AS2	0.0506234	0.144999	0.200316	0.172255	0.0754381	-0.0680564	-0.119383	-0.104825	RNA
SAMD11	0.037259	-0.0155319	-0.0795682	-0.113655	-0.116793	-0.0560286	-0.00199212	0.0355946	RNA
HRH2	0.0332872	0.14379	0.209155	0.146476	0.0332036	-0.0585157	-0.0751978	-0.075588	RNA
ANKRD42	0.0450024	0.129576	0.193324	0.127158	-0.0272522	-0.128405	-0.105618	-0.0635161	RNA
FSIP2	0.0565025	0.128657	0.16282	0.136455	0.0629555	-0.0561124	-0.106919	-0.0969724	RNA
FAM26F	-0.0517699	-0.106779	-0.129053	-0.100255	-0.0426059	0.0571319	0.10107	0.0779421	RNA
PARP6	-0.0321248	0.0796947	0.201882	0.169289	0.0257055	-0.0393402	0.000935129	-0.0226655	RNA
KLC2	-0.0074173	0.0753627	0.141361	0.159636	0.126286	0.0204921	-0.04561	-0.0712184	RNA
IFNAR1	-0.042386	0.0778001	0.1847	0.178114	0.101115	0.0126992	-0.0192138	-0.0467202	RNA
TLR9	0.0755218	0.149197	0.160901	0.119595	0.044729	-0.061222	-0.105713	-0.0999573	RNA
CLASP1	-0.1224	-0.00756602	0.232006	0.26438	0.0264875	-0.0851924	-0.00383249	0.00663226	RNA
ZKSCAN7	0.0632807	0.109342	0.115235	0.075215	-0.00596411	-0.0854339	-0.0928644	-0.0639598	RNA
RAD51	0.0989484	0.168581	0.155627	0.0697768	-0.0403329	-0.114573	-0.111098	-0.0793147	RNA
SNRPD1	-0.0286437	0.0486737	0.138659	0.157795	0.10682	0.000930837	-0.0446277	-0.0514146	RNA
KIAA1598	-0.0533168	0.0594333	0.173064	0.17454	0.11202	0.0212941	-0.0187514	-0.0464646	RNA
ANKFY1	0.0157103	0.10129	0.164125	0.157776	0.102608	-0.00453065	-0.0682707	-0.0853111	RNA
MAPRE3	0.0816733	0.139843	0.15109	0.0744638	-0.0376663	-0.105722	-0.103856	-0.0699915	RNA
CIAO1	0.0214711	0.103881	0.165867	0.15555	0.0865028	-0.0228698	-0.0723491	-0.0824981	RNA
PRKCZ	0.0810286	0.0657301	0.00968793	-0.0563178	-0.120859	-0.120283	-0.0714908	-0.0101572	RNA
KSR2	-0.0919956	0.0177919	0.198048	0.153566	-0.0649216	-0.10811	0.0263294	0.0464613	RNA
F2R	-0.0604842	0.0207279	0.116402	0.16182	0.162532	0.0776449	0.00242921	-0.0490946	RNA
PML	-0.0746635	0.00119111	0.186987	0.227311	0.0498414	-0.0821029	-0.0551802	-0.0405589	RNA
GPR179	0.0378808	0.154389	0.217575	0.148601	0.0143857	-0.0895966	-0.085212	-0.0694511	RNA
RANBP3	-0.0203044	0.0819885	0.17268	0.170039	0.107474	0.0138711	-0.0363926	-0.0661159	RNA
TMEM139	0.061686	0.0991864	0.10795	0.0665035	-0.0435307	-0.168007	-0.14312	-0.0412424	RNA
SLC11A2	-0.0740966	-0.00277199	0.196605	0.208871	-0.00464639	-0.0855433	-0.0238636	-0.0139462	RNA
VAV3	-0.0296644	0.0834947	0.211275	0.198459	0.0626889	-0.060894	-0.0708647	-0.059189	RNA
DPY19L2P2	0.0710349	0.127474	0.15199	0.115802	0.0172022	-0.0923644	-0.118536	-0.0898823	RNA
KCNQ3	-0.0454672	0.0387879	0.159903	0.110893	-0.0394723	-0.0964491	-0.0341587	0.0136585	RNA
KDM8	0.0880357	0.120855	0.102639	0.0195263	-0.0829977	-0.125232	-0.0954417	-0.0498621	RNA
SLC9A3	0.125621	0.132223	0.0699434	-0.0248268	-0.118225	-0.161992	-0.134134	-0.0528879	RNA
C2orf68	-0.0994165	0.00352589	0.139989	0.18801	0.180692	0.108301	0.0364598	-0.0361837	RNA
GPR98	-0.0470304	0.0519693	0.178242	0.134777	0.00104321	-0.0523189	-0.0162242	-0.0086186	RNA
BRCA2	-0.0222023	0.0882202	0.189536	0.175541	0.0964313	-0.00928741	-0.0459162	-0.0604786	RNA
LOC100128505	0.09451	0.159455	0.166124	0.100485	0.00441358	-0.0949268	-0.127175	-0.101604	RNA
TOMM34	0.0286378	0.112579	0.167974	0.156835	0.0805195	-0.0403792	-0.0877351	-0.0848708	RNA
ZNF252P.AS1	0.0220539	-0.0475321	-0.122597	-0.155336	-0.131064	-0.0402487	0.0242996	0.0586289	RNA
RCOR3	-0.035661	0.0392577	0.147193	0.18114	0.134684	0.0267498	-0.0317324	-0.0619978	RNA
IFT57	-0.0111493	0.0761164	0.150958	0.1585	0.123507	0.0504009	-0.0213411	-0.0787339	RNA
TMEM60	0.00194409	0.0685608	0.140885	0.152892	0.10361	-0.00544018	-0.0661092	-0.0734111	RNA
NHP2L1	-0.0823216	-0.0121687	0.0864461	0.137198	0.134861	0.0734522	0.0379083	-0.0117786	RNA
CRKL	-0.119283	-0.023386	0.171426	0.255692	0.124035	-0.0196646	-0.00712334	0.00268909	RNA
LIX1L	0.00900864	0.0867672	0.157515	0.147145	0.0717667	-0.033193	-0.0680222	-0.0680191	RNA
ZNF345	0.0181586	0.0834741	0.127702	0.115975	0.0690917	-0.0116388	-0.0574283	-0.0676522	RNA
TECPR2	0.0910215	0.121952	0.113892	0.039692	-0.0836857	-0.165779	-0.136883	-0.0560506	RNA
NTRK2	-0.0656907	0.0224772	0.173922	0.134417	-0.0233147	-0.0533033	0.00824613	0.00249044	RNA
MCAM	0.066124	0.142218	0.172065	0.124447	0.0249255	-0.102426	-0.126987	-0.0886386	RNA
PERM1	0.037856	0.119065	0.157744	0.12151	0.0565829	-0.028597	-0.0636665	-0.0767362	RNA
LOC102723769	0.0783113	0.156726	0.190324	0.147168	0.0416297	-0.0835801	-0.124367	-0.108557	RNA
SORCS2	-0.0350336	0.0577132	0.156482	0.166955	0.124758	0.0253075	-0.0336068	-0.057403	RNA
ANKRD61	0.0471622	0.115666	0.153185	0.128146	0.053572	-0.0580667	-0.0982581	-0.0841926	RNA
LRRC24	0.0546184	0.0227082	-0.0381373	-0.0943983	-0.125415	-0.0819142	-0.0246423	0.0199345	RNA
MON2	-0.0693657	0.00915791	0.131552	0.193467	0.171038	0.0697574	0.00467389	-0.0482287	RNA
STARD3NL	-0.0430749	0.0511735	0.163467	0.182109	0.124239	0.0286281	-0.0308051	-0.0629047	RNA
OSMR	0.0666238	0.160701	0.191186	0.133052	0.022887	-0.0951567	-0.106548	-0.082631	RNA
PNMAL2	0.0684855	-0.0152293	-0.122513	-0.181459	-0.185663	-0.0741652	0.0146217	0.0473905	RNA
PYGM	0.0593975	0.127152	0.147794	0.0797707	-0.0282489	-0.103881	-0.0979599	-0.0585167	RNA
TAGAP	0.013364	0.0963125	0.171333	0.169423	0.0922037	-0.0330897	-0.0797165	-0.0807594	RNA
SLC25A4	0.0531911	0.101429	0.114091	0.0785562	0.0202689	-0.0487046	-0.0781642	-0.0692917	RNA
PEX10	0.0167717	-0.0272099	-0.0725937	-0.0935716	-0.0929031	-0.0401243	0.00999171	0.0393679	RNA
FSD1L	-0.00859725	0.0630321	0.137544	0.1373	0.070053	-0.0267806	-0.0592	-0.0586554	RNA
RHOH	0.0543948	0.135549	0.178985	0.14651	0.0642984	-0.0515502	-0.0965681	-0.0989266	RNA
GPR155	0.0443726	0.114252	0.155158	0.117992	0.0355607	-0.0532833	-0.0872737	-0.0800313	RNA
RNF169	0.107019	0.122067	0.0877027	0.0285364	-0.0479577	-0.116648	-0.121112	-0.0730192	RNA
LOC100506551	0.0525032	0.0986175	0.113185	0.0812506	0.019483	-0.0593013	-0.0856193	-0.0679337	RNA
MMP21	-0.00972655	0.0576358	0.133744	0.154407	0.112516	-0.00710824	-0.0658965	-0.0666891	RNA
TMEM109	-0.0765286	0.00222252	0.0945796	0.13054	0.137654	0.0930414	0.0395131	-0.0204633	RNA
MIR548AD	0.0932475	0.115922	0.103414	0.0463693	-0.0448548	-0.120046	-0.114036	-0.0668944	RNA
CAND2	0.072404	0.109196	0.108579	0.0688416	-0.00777154	-0.102722	-0.11376	-0.0681467	RNA
SGK494	0.0592447	0.127497	0.161624	0.131342	0.0487508	-0.063173	-0.10653	-0.0911965	RNA
LOC102724050	0.021217	-0.029187	-0.0825802	-0.109314	-0.105843	-0.049779	0.00767316	0.0453526	RNA
SMIM18	0.00617337	0.0808299	0.149619	0.164938	0.116961	-0.00715907	-0.0748414	-0.0826673	RNA
LUC7L2	0.0841419	0.118706	0.1149	0.0741381	-0.00390494	-0.0933725	-0.113421	-0.0807842	RNA
ZSCAN29	0.0544141	0.112734	0.137191	0.111748	0.048344	-0.0405953	-0.086647	-0.0865157	RNA
TSPAN5	0.0569746	0.135287	0.159725	0.0904547	-0.0144462	-0.0802316	-0.0778117	-0.0659622	RNA
C6orf10	0.0049135	0.129543	0.204354	0.174311	0.0880977	-0.020656	-0.0654955	-0.0819946	RNA
PLD3	-0.00988014	0.0501921	0.13788	0.158826	0.0874696	-0.045083	-0.0898994	-0.0638499	RNA
SLAMF8	0.055062	0.114434	0.13469	0.0941172	0.0247147	-0.0580961	-0.0907999	-0.0737024	RNA
ADCY10	-0.0538098	0.00174878	0.125722	0.174009	0.0832775	-0.029746	-0.0268565	-0.0222422	RNA
MFSD6	0.0497266	0.0892659	0.102326	0.06821	0.00111272	-0.0688504	-0.0779796	-0.0556716	RNA
LOC286083	0.0926539	0.100407	0.0731509	0.000624479	-0.11068	-0.143708	-0.093756	-0.0363956	RNA
CELSR3	0.062837	0.138956	0.155882	0.090708	-0.0123393	-0.095811	-0.101832	-0.067366	RNA
SLC9B2	-0.182465	-0.0896103	0.108991	0.144489	0.0781002	0.043498	0.100668	0.073466	RNA
WASH2P	0.0801965	0.0934777	0.0978442	0.0831574	0.0142521	-0.101135	-0.131682	-0.0823629	RNA
SLC35G6	0.0595256	0.119986	0.146798	0.108617	0.0261437	-0.0808931	-0.109615	-0.0808682	RNA
ERVK13.1	-0.0191427	0.0762762	0.150331	0.148792	0.107993	0.0336295	-0.016106	-0.0545042	RNA
SUFU	-0.0561747	0.0983593	0.217241	0.104409	-0.0764489	-0.0907163	0.00721689	0.0231614	RNA
MROH8	0.028165	-0.033881	-0.100572	-0.125684	-0.114421	-0.0475096	0.00638982	0.0452136	RNA
LOC100126784	0.0448598	0.108638	0.156832	0.112146	0.0150516	-0.0965137	-0.111166	-0.0690246	RNA
TEX2	0.0674741	0.120856	0.134451	0.0970176	0.0264309	-0.0563108	-0.0921499	-0.0847552	RNA
ST20	0.0120305	-0.0519101	-0.109293	-0.123635	-0.107492	-0.0334392	0.0223039	0.0543495	RNA
VSTM4	-0.00746833	0.0497538	0.130426	0.0686745	-0.148065	-0.168622	-0.0340231	0.031795	RNA
ACACB	-0.101297	-0.0169729	0.184022	0.187495	-0.0259315	-0.0626459	0.0541047	0.0378306	RNA
CDC27	-0.0692627	-0.00486603	0.108742	0.161171	0.1257	0.0371599	-0.000680421	-0.0264518	RNA
UBE3B	-0.0879531	0.0291185	0.174247	0.173643	0.0601106	0.000627865	0.0257956	-0.0117013	RNA
SGPP1	-0.0152221	0.0619783	0.125696	0.122908	0.0948822	0.0316228	-0.0156254	-0.0551961	RNA
NUP210L	0.0483774	0.101748	0.129182	0.108448	0.0388286	-0.0563702	-0.0850739	-0.0734426	RNA
UBN1	0.0452525	0.118543	0.165466	0.146853	0.066188	-0.0654013	-0.111942	-0.0881503	RNA
SFRP4	-0.148565	-0.103266	0.0116816	0.080023	0.0879708	0.111562	0.118275	0.0592519	RNA
CKMT2	0.0623215	0.141241	0.165163	0.11939	0.045566	-0.0582854	-0.101589	-0.0936947	RNA
TEX14	-0.0511067	0.00773113	0.178115	0.14066	-0.0920956	-0.17931	-0.0705206	-0.00313909	RNA
CCNK	0.0675512	0.115873	0.139222	0.108412	0.0316574	-0.0773557	-0.10635	-0.086448	RNA
SIK3	-0.0457726	0.0851031	0.220404	0.2116	0.078977	-0.0616722	-0.0488933	-0.0370856	RNA
CDC123	0.0672972	0.0315752	-0.0406544	-0.113042	-0.162913	-0.11573	-0.0369051	0.0230218	RNA
CAHM	-0.0625084	-0.126781	-0.137683	-0.0737141	0.00647874	0.0646026	0.0829643	0.071595	RNA
SLC22A23	0.0532387	0.117245	0.140766	0.107322	0.0358546	-0.0561109	-0.0889547	-0.0770278	RNA
SCN3B	0.0147985	0.104958	0.172223	0.15863	0.0833178	-0.0290915	-0.069882	-0.0742555	RNA
RET	0.0484137	0.0960765	0.132717	0.0643718	-0.0888157	-0.147978	-0.091806	-0.0295343	RNA
IFNG	0.0530125	0.139846	0.193925	0.160569	0.0599819	-0.0618816	-0.109348	-0.106816	RNA
ERCC6L	0.0521394	0.132112	0.161276	0.123013	0.0524819	-0.054886	-0.10065	-0.0899294	RNA
MFSD4	0.0278867	0.101078	0.148248	0.132499	0.0750285	-0.0236752	-0.0740787	-0.0791607	RNA
PKD1	-0.0410529	0.0911837	0.226329	0.186503	0.0253154	-0.0366014	-0.0275331	-0.0450437	RNA
SLC26A4.AS1	-0.0449765	0.042098	0.137729	0.153678	0.106797	0.0247445	-0.0103302	-0.0382528	RNA
RGS2	-0.0616471	0.0356053	0.169994	0.197404	0.134456	0.0368237	-0.00619348	-0.0502574	RNA
TMEM132D	-0.0215626	0.0616336	0.138314	0.152552	0.112323	0.0146023	-0.0305399	-0.0524015	RNA
RALGAPB	-0.0335293	0.0636738	0.169575	0.173578	0.0981304	0.00943634	-0.0264556	-0.0541084	RNA
SIGIRR	-0.00199115	0.0735108	0.145966	0.158497	0.110404	0.00391609	-0.0548496	-0.0731336	RNA
COL11A2	-0.0478283	0.0400571	0.169144	0.140437	0.00437299	-0.053461	-0.0148043	-0.0135933	RNA
ZNF227	0.0679433	0.0968969	0.089424	0.0468665	-0.00289998	-0.0512857	-0.0792369	-0.0694252	RNA
LDHAL6A	0.0566953	0.136103	0.159574	0.0992665	0.00598852	-0.0750654	-0.0924021	-0.0755434	RNA
APOB	-0.0694845	0.0273111	0.155901	0.119919	0.000210475	-0.0522235	0.00639095	0.0172194	RNA
ATG4D	0.0442532	0.0120348	-0.0443825	-0.0940633	-0.11777	-0.0767774	-0.0170491	0.0266241	RNA
PRB2	0.0681277	0.124864	0.142709	0.117878	0.0547662	-0.0630657	-0.118691	-0.097989	RNA
LINC00163	0.0214874	0.0965717	0.149286	0.135288	0.0755279	-0.0208594	-0.0617675	-0.0711956	RNA
NKPD1	0.0105689	0.0917207	0.155786	0.153319	0.101434	-0.0216996	-0.0748801	-0.0738505	RNA
PRH2	0.0487458	0.110635	0.137243	0.107647	0.0424285	-0.0489031	-0.0881157	-0.0781638	RNA
SLC25A15	0.0314823	0.0922345	0.134673	0.120787	0.0629899	-0.028474	-0.0749751	-0.0763363	RNA
LOC101928736	0.0111449	-0.0421258	-0.0918304	-0.106176	-0.0922186	-0.0281124	0.0210646	0.0467904	RNA
BAALC	-0.0155262	0.0442761	0.107899	0.125835	0.0924966	0.00582406	-0.0436971	-0.0503417	RNA
CGREF1	0.00467036	-0.0543639	-0.111138	-0.131434	-0.109686	-0.0242815	0.0375978	0.0624179	RNA
SERAC1	0.0317892	0.0958083	0.148188	0.153219	0.0916252	-0.032205	-0.0915171	-0.0877804	RNA
CCDC109B	0.0586215	0.118156	0.143709	0.0994677	0.0192063	-0.0720291	-0.102386	-0.0799011	RNA
PPHLN1	-0.0568752	0.0357583	0.15255	0.167664	0.112073	0.0384658	-0.000113291	-0.0434543	RNA
BTRC	0.0655866	0.136419	0.149694	0.0953542	0.0150975	-0.0654211	-0.0926932	-0.0822687	RNA
CNRIP1	0.0243263	0.103444	0.151553	0.113601	0.0376109	-0.049259	-0.0711002	-0.0618231	RNA
WDR88	0.0690557	0.101118	0.085967	0.0340674	-0.0255108	-0.0747533	-0.0829156	-0.0544584	RNA
ADRM1	0.0109291	0.0886045	0.150171	0.136278	0.0733468	-0.0461199	-0.0839208	-0.0657048	RNA
C17orf53	0.0715673	0.133138	0.154242	0.101653	-0.00824274	-0.10513	-0.113987	-0.0767473	RNA
IRS1	0.044308	0.104187	0.133956	0.105232	0.0274306	-0.0676841	-0.0863092	-0.0649392	RNA
SPDYE6	0.106389	0.171614	0.151326	0.0835552	0.00551772	-0.0929059	-0.125124	-0.101476	RNA
KIAA0556	-0.025254	0.0442264	0.11851	0.133803	0.0976519	0.021765	-0.0210585	-0.0449522	RNA
GLTPD2	0.0437477	0.00722559	-0.0514745	-0.100825	-0.125898	-0.0812338	-0.019347	0.0316701	RNA
LOC154761	0.0340607	-0.0325123	-0.101729	-0.122687	-0.117645	-0.0489687	0.0156452	0.0443452	RNA
KIAA1430	-0.0933707	0.0170584	0.146037	0.160039	0.119912	0.0723685	0.0436087	-0.0181263	RNA
PALLD	0.000295731	0.0651642	0.134053	0.147704	0.0934901	-0.023188	-0.0715125	-0.0657862	RNA
TTYH3	-0.131913	-0.0153994	0.184128	0.230334	0.000287024	-0.173247	-0.0452586	0.0755136	RNA
RASGRP3	-0.0543611	0.0303208	0.132077	0.167504	0.131382	0.0370344	-0.00918997	-0.0404085	RNA
LRRC48	0.0398097	0.0850718	0.103025	0.089582	0.0481489	-0.0345396	-0.0728241	-0.0662545	RNA
EBF1	-0.0978383	-0.00944486	0.152808	0.168054	0.0189874	-0.0647034	0.0191378	0.0396245	RNA
UBR2	-0.0726149	0.0585675	0.207834	0.203126	0.114944	0.0470503	0.0306061	-0.0417312	RNA
ATP13A2	-0.103305	0.0605241	0.205672	0.164618	0.0231164	-0.0358144	0.0381039	0.0263547	RNA
PDPR	-0.0488354	0.0403851	0.1515	0.174716	0.128552	0.0427106	-0.00801283	-0.0539317	RNA
LRRC8B	-0.00720096	0.0626385	0.135532	0.147416	0.102558	0.0110438	-0.0428492	-0.0675578	RNA
TMEM123	-0.00303062	0.0718795	0.134683	0.141243	0.106811	0.0193446	-0.0373635	-0.0660064	RNA
LRRC29	0.0619653	0.134211	0.150324	0.0990956	0.0152353	-0.0732458	-0.095715	-0.0755183	RNA
PAPPA	0.0309398	0.101806	0.151839	0.132078	0.0580675	-0.0412088	-0.0792275	-0.0765668	RNA
MYRIP	0.037086	0.110581	0.153973	0.130601	0.0602361	-0.0448951	-0.0878064	-0.0808996	RNA
ZAN	-0.0187579	0.100307	0.202795	0.105332	-0.0767432	-0.113108	-0.028555	0.00382041	RNA
GATAD2A	-0.0549834	0.0877758	0.221131	0.208402	0.112356	0.0101142	-0.0196953	-0.0503775	RNA
LDLRAD4.AS1	0.0544102	0.120422	0.155551	0.134379	0.058087	-0.06097	-0.1093	-0.0911313	RNA
RORA	0.0630826	0.126354	0.143261	0.0892727	0.00636659	-0.0715948	-0.0949539	-0.0793956	RNA
COL9A1	-0.0798133	0.0558335	0.19314	0.148033	-0.0792729	-0.132182	-0.00615472	0.0495975	RNA
C18orf25	-0.00842419	0.0602569	0.1438	0.161514	0.101326	-0.00749474	-0.0526433	-0.0671112	RNA
GTF3C3	0.0151663	0.0888462	0.143782	0.126084	0.0484324	-0.0341578	-0.0488038	-0.0554154	RNA
GNA12	0.0788321	0.122914	0.12188	0.0617832	-0.0251591	-0.107024	-0.117173	-0.069343	RNA
UBXN6	0.0993662	0.1117	0.0493813	-0.0356709	-0.110017	-0.123238	-0.0882681	-0.0332754	RNA
PFN1P2	0.0653319	0.117891	0.139583	0.112839	0.0375784	-0.069347	-0.107777	-0.0878191	RNA
NRXN3	-0.0339635	0.0404627	0.144128	0.112952	-0.0241235	-0.0837714	-0.0363433	-0.00135227	RNA
ITGB2.AS1	0.0546471	0.118334	0.135936	0.0948227	0.0258876	-0.0543565	-0.0850001	-0.0762468	RNA
TNFRSF1B	-0.20094	0.0205229	0.27058	0.209391	0.0217327	0.0658368	0.14681	0.0674484	RNA
TRIM62	0.0244658	0.112295	0.172343	0.163817	0.101233	-0.0230333	-0.087361	-0.0909649	RNA
RASIP1	0.0414244	0.0997084	0.117749	0.0754843	0.00682393	-0.0593806	-0.0712576	-0.0507201	RNA
ITFG3	0.0508183	0.100001	0.114255	0.0799102	0.00961794	-0.0644441	-0.0746805	-0.0588524	RNA
RPGR	-0.0775552	0.0325481	0.169387	0.175085	0.083846	0.023956	0.0186775	-0.0182593	RNA
MRPL38	-0.0303819	0.0382528	0.111573	0.131713	0.102393	0.0237634	-0.0218308	-0.0429798	RNA
LCMT2	0.0954823	0.103628	0.05096	-0.023515	-0.0804258	-0.102309	-0.0861242	-0.0443255	RNA
SIPA1L3	-0.0363269	0.0993279	0.236619	0.196106	0.0187409	-0.0844699	-0.0411941	-0.0372766	RNA
SLFN13	-0.100877	-0.033645	0.0933391	0.143732	0.119409	0.0926337	0.0461534	-0.0122388	RNA
DNAH8	-0.0709888	0.0264494	0.149268	0.129479	0.0254343	-0.0384661	0.0016412	0.0095565	RNA
VIPR1	-3.03e-05	0.0889965	0.16276	0.131504	0.0210714	-0.0565768	-0.0458253	-0.0369715	RNA
SMARCD1	-0.0967117	-0.0598982	0.0286823	0.113791	0.152688	0.108718	0.0580504	0.00036223	RNA
DALRD3	0.0388913	-0.00471838	-0.0592454	-0.089031	-0.0967353	-0.0614163	-0.0144228	0.024919	RNA
ABCF2	0.00801932	0.106451	0.187685	0.127809	-0.0109132	-0.0817522	-0.0635632	-0.0488891	RNA
DLGAP1.AS5	0.0490824	0.101411	0.125543	0.0913433	0.00792092	-0.0707941	-0.0763503	-0.0589789	RNA
TRAPPC4	0.0632684	-0.0109934	-0.107537	-0.154906	-0.155905	-0.0923857	-0.0218043	0.0385854	RNA
ABTB2	0.0480332	0.117484	0.134194	0.0919009	0.0285145	-0.0440489	-0.0698957	-0.0678819	RNA
CHRNB2	-0.00863289	0.0859124	0.16476	0.165034	0.110522	0.00586387	-0.0508252	-0.0711485	RNA
LRR1	-0.0668106	-0.0104735	0.0528934	0.104414	0.147379	0.094627	0.0348314	-0.0192557	RNA
PITPNM2	0.0101568	0.0838485	0.136996	0.134205	0.0950404	0.00203909	-0.0565178	-0.0701008	RNA
SLC22A7	0.0852435	0.135925	0.115586	0.0503917	-0.0275996	-0.0920327	-0.0961718	-0.0668488	RNA
GRAMD3	0.0309024	0.106708	0.153278	0.120362	0.0464569	-0.0399431	-0.0730694	-0.0730538	RNA
ENAH	-0.0964933	-0.0824231	0.145534	0.232139	0.0740642	-0.0667925	-0.0493488	-0.0190374	RNA
CYCS	-0.0801275	-0.0106431	0.111233	0.156465	0.111899	0.047802	0.0306696	-0.0147608	RNA
ADH4	0.0273467	0.0988082	0.153647	0.124586	0.041019	-0.0475162	-0.0775999	-0.0706225	RNA
CAMTA1	-0.072112	-0.00676199	0.16831	0.148779	-0.0359299	-0.0816902	0.00930001	0.0177101	RNA
EPB41L1	-0.0538486	0.0377316	0.160513	0.12381	-0.0111531	-0.0647111	-0.00143651	0.0130461	RNA
BAD	0.00806507	-0.0583987	-0.111663	-0.111555	-0.0811905	-0.011393	0.0284706	0.0495096	RNA
IER5L	0.0375725	0.0896433	0.118077	0.0873833	0.00665572	-0.0663639	-0.0797075	-0.0570201	RNA
OGN	0.0262482	0.104464	0.159831	0.150358	0.0855437	-0.0292691	-0.0836634	-0.0843069	RNA
EIF2B4	0.0686267	0.121857	0.136736	0.092012	0.0148081	-0.0719575	-0.0995488	-0.0789469	RNA
FGFR1OP2	-0.0357595	0.0361488	0.119591	0.152436	0.128963	0.0434025	-0.0116845	-0.0497985	RNA
CUL1	-0.0165354	0.0693123	0.153608	0.159273	0.0964429	-0.00759392	-0.0501703	-0.0597951	RNA
DNAH17.AS1	0.0357917	0.103197	0.140206	0.105602	0.0385864	-0.0423444	-0.0678978	-0.0657215	RNA
TREML1	-0.00693016	0.0799588	0.151959	0.153932	0.0935859	-0.00983812	-0.0538511	-0.0648131	RNA
RAPGEF2	-0.0736942	0.0270087	0.152722	0.165185	0.0825864	0.0164683	0.0141235	-0.01877	RNA
COG4	-0.0227136	0.0730606	0.162648	0.159478	0.093827	-0.00309476	-0.0412417	-0.0545686	RNA
HIPK3	-0.0618212	0.0239032	0.121686	0.166431	0.160394	0.0824524	0.0120866	-0.0449626	RNA
TICRR	0.000581321	0.0781563	0.134975	0.118908	0.0580258	-0.0232673	-0.0431203	-0.045775	RNA
LINC00707	-0.0600021	0.0369431	0.189208	0.197786	0.102995	0.021733	-0.0124237	-0.0452849	RNA
CPNE6	0.0197362	0.115435	0.168326	0.137424	0.0717138	-0.0203806	-0.0652923	-0.0743932	RNA
SEC16A	0.0624626	0.13523	0.160491	0.0959614	-0.00950858	-0.0986433	-0.107326	-0.0729016	RNA
CNNM2	-0.120311	-0.0399168	0.0786373	0.141938	0.156809	0.13051	0.0904939	0.00768121	RNA
GPR64	-0.0245795	0.0535519	0.143467	0.157999	0.100351	0.000838332	-0.0476568	-0.0548133	RNA
NFATC1	-0.015045	0.0595958	0.1494	0.155286	0.0925349	0.00486079	-0.0358246	-0.0595164	RNA
RPL23AP64	0.0793739	0.129147	0.135212	0.0851577	-0.00418017	-0.100167	-0.116384	-0.0804266	RNA
NUDT11	0.00792604	0.0753414	0.134184	0.136681	0.074784	-0.034477	-0.0620022	-0.0571216	RNA
PRSS37	0.0347794	0.0931267	0.123258	0.102562	0.0445402	-0.044872	-0.0742881	-0.0652045	RNA
HYAL2	-0.0239111	0.0440896	0.106798	0.128231	0.108975	0.0323164	-0.016345	-0.0447379	RNA
CCNDBP1	-0.0386743	0.0452589	0.138514	0.166325	0.144097	0.0484077	-0.0185506	-0.0590289	RNA
SCN3A	0.0479234	0.126702	0.164761	0.106575	-0.00488396	-0.0822321	-0.0889246	-0.0701018	RNA
SLCO3A1	0.0672006	0.125196	0.135221	0.0909017	0.0106249	-0.0749779	-0.103034	-0.0800945	RNA
BRPF1	-0.0140481	0.122111	0.221171	0.13406	-0.09357	-0.157213	-0.0366687	0.0048511	RNA
CYP3A4	0.0340265	0.0957732	0.139939	0.125095	0.0568952	-0.0425401	-0.0880119	-0.0761885	RNA
LINC00996	0.0403152	0.100188	0.12761	0.0940335	0.0276126	-0.0409644	-0.0636742	-0.0648736	RNA
TRMU	0.00175022	0.0742508	0.142565	0.131009	0.0773286	0.0066201	-0.0392767	-0.0657082	RNA
CTBP2	0.0128887	0.0759069	0.114143	0.104843	0.067116	-0.00194131	-0.0434061	-0.0572004	RNA
ZNF772	0.00395175	0.0712201	0.137604	0.137273	0.0803334	-0.0131281	-0.0550247	-0.0657759	RNA
LRCH1	-0.117652	0.0488432	0.191475	0.162736	0.0303493	-0.00662068	0.0398415	0.0185739	RNA
VPS4B	-0.17707	-0.0409238	0.143715	0.154487	0.0486548	0.0390954	0.141625	0.0593681	RNA
COA5	0.0408682	0.105841	0.138628	0.108681	0.0372044	-0.0534648	-0.0825607	-0.0709254	RNA
HIP1	-0.126291	-0.0221543	0.138957	0.133428	0.00732229	0.00218983	0.0679011	0.0453025	RNA
PATL2	-0.0864793	-0.0312638	0.0636345	0.114305	0.127154	0.100689	0.0531156	-0.00801971	RNA
DDTL	0.0119298	-0.0458034	-0.0997359	-0.108877	-0.0871769	-0.0277445	0.0194736	0.0474352	RNA
SLC35F4	0.00984551	0.0751559	0.136157	0.125809	0.0567532	-0.0375233	-0.072749	-0.0604582	RNA
SENP8	0.066583	0.120379	0.128649	0.0692063	-0.0200317	-0.0924558	-0.0969212	-0.0644567	RNA
ZNF674	0.0665117	0.126922	0.142762	0.0899828	0.00889399	-0.0627697	-0.0923148	-0.0834035	RNA
C6orf226	0.0851421	0.0931831	0.062847	0.0186596	-0.0492592	-0.112433	-0.103215	-0.047199	RNA
PTPRK	0.0455024	0.118762	0.156703	0.144413	0.0804591	-0.0477409	-0.0938535	-0.0898351	RNA
FRMD5	0.0825924	0.133821	0.136879	0.0792525	-0.014635	-0.103431	-0.1183	-0.0792363	RNA
GPR34	0.0609023	0.137619	0.164583	0.113837	0.0227965	-0.0686728	-0.0991764	-0.0849574	RNA
ZNF233	0.0743534	0.119263	0.119397	0.0647424	-0.0148365	-0.085958	-0.103199	-0.0719244	RNA
FBXO24	0.109131	0.108258	0.0658896	0.0102441	-0.0686729	-0.138928	-0.128061	-0.0602148	RNA
DMPK	0.0321284	0.103075	0.145064	0.0950328	-0.00933932	-0.0806631	-0.0612684	-0.0446177	RNA
AP3B2	-0.0704652	-0.0174572	0.0605366	0.115604	0.15269	0.112379	0.0468279	-0.0234852	RNA
CTD.2201E9.1	0.0544296	0.10778	0.116367	0.0845532	0.0270573	-0.0739886	-0.108918	-0.0719119	RNA
TOMM70A	0.0366556	0.0938093	0.121581	0.0991192	0.0445232	-0.0338015	-0.0683445	-0.0671717	RNA
GRPEL2	-0.0305394	0.0379076	0.128922	0.152494	0.112484	0.0153783	-0.0302234	-0.0518942	RNA
FCRL5	0.0329533	0.081016	0.11332	0.0930573	0.0294723	-0.047398	-0.069056	-0.0574546	RNA
RERE	0.0399949	0.118145	0.170586	0.131123	0.0183887	-0.0937075	-0.102522	-0.0671634	RNA
IGF2BP2	-0.112044	-0.0407916	0.148486	0.189113	0.0310503	-0.0118401	0.0489269	0.0303517	RNA
CAMSAP1	-0.0333376	0.0335127	0.118125	0.140417	0.109817	0.031552	-0.0151409	-0.0464837	RNA
SPOP	-0.091658	-0.00605774	0.137253	0.173389	0.0590073	-0.0577158	-0.0227165	-0.00112934	RNA
TSPEAR	0.0475485	0.0975263	0.116651	0.0812979	0.00882865	-0.0729108	-0.0847617	-0.0565222	RNA
INTS3	0.0520154	0.125741	0.144166	0.0979367	0.0131661	-0.0700667	-0.0855104	-0.0676634	RNA
MRPS7	-0.000200082	-0.0751729	-0.135978	-0.133958	-0.091262	-0.00660255	0.0433772	0.0637596	RNA
LOC642361	0.0348421	-0.0056338	-0.0545209	-0.087341	-0.0991044	-0.050846	-0.00673588	0.025119	RNA
LOC101926987	0.000433002	0.077906	0.1349	0.130338	0.0873438	-0.00289544	-0.0503337	-0.0608289	RNA
ENTPD3	-0.0120737	0.0536997	0.121594	0.149172	0.12475	0.0215232	-0.0434091	-0.0605458	RNA
SPON1	0.0635771	0.122125	0.132346	0.0844045	0.00802099	-0.0711521	-0.0923577	-0.0733501	RNA
CBY1	0.0925433	0.0978271	0.0703823	0.022148	-0.0558039	-0.122578	-0.107038	-0.0531864	RNA
PRNCR1	0.064961	0.0305922	-0.0279725	-0.0764683	-0.106813	-0.0871463	-0.0426873	0.00422072	RNA
TXNDC9	-0.0393381	0.0280997	0.10738	0.133574	0.116443	0.0581244	0.00697797	-0.0429912	RNA
MGC16275	0.0776154	0.066947	0.0324822	-0.000851868	-0.0452354	-0.0946879	-0.0992756	-0.0453628	RNA
DTHD1	-0.000692074	0.0628473	0.124501	0.12081	0.060402	-0.0169431	-0.0402948	-0.0484137	RNA
NT5C	0.0528528	0.0953585	0.102886	0.0478362	-0.0400664	-0.104364	-0.0887679	-0.0424684	RNA
DNM3OS	0.0402523	0.100817	0.136335	0.106917	0.0394816	-0.0372801	-0.0728872	-0.073536	RNA
MACROD2	0.0342093	0.0901787	0.114207	0.0838064	0.025595	-0.0409265	-0.060567	-0.0584694	RNA
CA2	-0.0828495	-0.0223708	0.0780569	0.127355	0.125784	0.0914947	0.0528782	-0.00943015	RNA
REV3L	0.0201684	0.0817711	0.121185	0.104911	0.0520655	-0.0222145	-0.0528813	-0.0585818	RNA
FZD6	-0.0250431	0.0529579	0.148302	0.163069	0.0946872	-0.00265982	-0.0362729	-0.0530438	RNA
MNS1	0.099408	0.108722	0.0723957	-0.0103791	-0.109538	-0.123586	-0.0894293	-0.0455837	RNA
DLGAP4	0.0819041	0.118355	0.106842	0.034236	-0.0636595	-0.12738	-0.115399	-0.0555448	RNA
COL4A4	0.0284912	0.0888237	0.129526	0.11675	0.0583752	-0.03577	-0.0711164	-0.0687172	RNA
PRB1	-0.0204307	0.049061	0.119913	0.140915	0.119834	0.0363882	-0.0222481	-0.0576696	RNA
ANK2	0.0400121	0.107841	0.134478	0.0783751	-0.00820715	-0.0723077	-0.0662886	-0.0472754	RNA
ALDH1A3	0.0695712	0.102341	0.101874	0.0646825	-0.0135306	-0.102226	-0.108217	-0.0619142	RNA
SLAMF1	0.0986776	0.118809	0.0727298	0.00227626	-0.0542431	-0.0898208	-0.0965288	-0.0684662	RNA
PKLR	0.0628389	0.0983403	0.108406	0.0667966	-0.00636491	-0.0808466	-0.0985388	-0.0663547	RNA
FARSA	-0.0174794	0.0470997	0.114035	0.127683	0.0928869	0.0128571	-0.0260304	-0.0421481	RNA
NTSR1	-0.00733885	0.0621328	0.125373	0.145887	0.121597	0.0179944	-0.0470502	-0.0657846	RNA
ZBTB8A	0.0196728	0.101903	0.162379	0.129768	0.0357741	-0.0554001	-0.0709637	-0.0593377	RNA
PWWP2A	0.0394977	0.0872365	0.109868	0.0861913	0.0293366	-0.0433871	-0.0706641	-0.0631298	RNA
CCDC42B	0.0412219	0.00520766	-0.0488769	-0.0875547	-0.101861	-0.0621743	-0.0164585	0.0210846	RNA
LOC101927580	-0.0226538	0.0687582	0.161024	0.144312	0.0521745	-0.033876	-0.0420395	-0.0365833	RNA
LOC653513	0.0228812	0.0974344	0.157156	0.135143	0.0586207	-0.0364441	-0.0752187	-0.0738026	RNA
CALHM1	0.0248959	0.0804966	0.113668	0.0971355	0.0334634	-0.0516054	-0.0665375	-0.0497907	RNA
ELMO2	0.0443484	0.105017	0.12131	0.0874002	0.0348091	-0.0391518	-0.0703766	-0.0663193	RNA
PLAT	0.0853219	0.120554	0.0983421	0.0366002	-0.0296373	-0.0874821	-0.102916	-0.0679592	RNA
PYGO2	0.00874892	0.0793775	0.125769	0.107688	0.0564175	-0.013254	-0.0393126	-0.0520714	RNA
COL4A2	0.0439412	0.103495	0.112916	0.0393167	-0.0534135	-0.104669	-0.0703907	-0.0269888	RNA
LYG2	0.0662381	0.129132	0.14408	0.0951437	0.0152156	-0.0742989	-0.102822	-0.0811665	RNA
BEND4	-0.00727308	0.0567166	0.108974	0.110258	0.0820358	0.0203991	-0.0207718	-0.0476814	RNA
SPATA13.AS1	0.0567428	0.10675	0.121805	0.0859434	0.0142042	-0.0710872	-0.0962673	-0.0701102	RNA
EHD4	-0.0220409	0.041459	0.133224	0.146236	0.0600053	-0.0537376	-0.0606035	-0.0358785	RNA
FAIM	0.0653056	0.102601	0.106405	0.0680952	-0.00092931	-0.0725688	-0.088991	-0.0674282	RNA
H2AFY2	0.0668537	0.114627	0.112255	0.0548378	-0.031566	-0.0970686	-0.0909842	-0.0551177	RNA
NAV2	-0.103771	0.0149858	0.164247	0.117561	-0.000706962	-0.0277713	0.0339432	0.0315403	RNA
CHUK	0.0477271	0.107133	0.13092	0.0983747	0.0310871	-0.0531646	-0.0858052	-0.0724563	RNA
SLC25A30.AS1	0.0515112	0.0822243	0.0854855	0.0566022	0.00109784	-0.0668824	-0.080701	-0.0504432	RNA
GSE1	0.0993341	0.121924	0.0969457	0.0262292	-0.0702245	-0.135459	-0.118872	-0.0606478	RNA
KIAA1191	-0.0578349	0.0261394	0.129393	0.154073	0.128135	0.0692056	0.0123521	-0.0445666	RNA
SNAPC3	0.0365543	0.112939	0.157542	0.12847	0.0511655	-0.0412308	-0.0788852	-0.0788502	RNA
FAM103A1	0.00644922	0.0625481	0.102271	0.106701	0.102586	0.0440653	-0.0285198	-0.068129	RNA
ISPD.AS1	0.0844808	0.108254	0.0972494	0.048149	-0.0305564	-0.0939778	-0.102215	-0.0721135	RNA
TSFM	-0.136881	-0.00672223	0.134035	0.151393	0.0893917	0.00717042	0.047425	0.0393692	RNA
U2AF1L4	-0.0379369	0.0178771	0.103167	0.137146	0.110872	0.0294976	-0.0128301	-0.0374435	RNA
KCNAB3	0.0497239	0.0998556	0.116071	0.084997	0.019663	-0.0674483	-0.0889703	-0.0625385	RNA
SLC4A11	-0.0604304	0.00457581	0.0887844	0.125923	0.118764	0.0666911	0.0174875	-0.0254913	RNA
ZNF185	-0.0313781	0.0609312	0.15971	0.171145	0.114807	0.0162006	-0.0333095	-0.056648	RNA
FKBP1A	0.0504167	0.103809	0.129904	0.109029	0.0508031	-0.0481978	-0.0952178	-0.0828142	RNA
LOC100129046	0.0921984	0.0997226	0.0624828	0.00405366	-0.0721798	-0.117133	-0.100627	-0.0496577	RNA
WNT8B	0.0632402	0.114791	0.125233	0.081386	0.00709754	-0.0711827	-0.0975834	-0.0736671	RNA
ASPN	0.0250167	0.108201	0.165919	0.148307	0.0781581	-0.0243158	-0.0780661	-0.0852106	RNA
FHL2	0.0411246	0.0868895	0.100895	0.0999057	0.0625735	-0.0222575	-0.0739481	-0.0699957	RNA
DNASE1L2	-0.00398644	0.086626	0.154784	0.144005	0.085648	0.00525938	-0.0368645	-0.060644	RNA
NPY6R	0.0281768	0.0993255	0.145596	0.129449	0.0663951	-0.0303177	-0.0726581	-0.0743617	RNA
LOC100131496	0.0435204	0.122181	0.160367	0.136818	0.0665288	-0.0485929	-0.0980799	-0.0876168	RNA
PARP9	-0.0293486	-0.0798378	-0.0995742	-0.0843034	-0.0509209	0.0187873	0.056983	0.0589877	RNA
KCTD4	0.0288434	0.0887256	0.130743	0.122592	0.0652474	-0.0316779	-0.0759987	-0.0733886	RNA
SLC16A11	0.057591	0.119208	0.13181	0.0867238	0.0177196	-0.0516358	-0.0794961	-0.0728756	RNA
SLC25A12	0.040272	0.0969187	0.130939	0.110059	0.0379251	-0.0551332	-0.0836695	-0.0681868	RNA
ZNF132	0.080772	0.0798039	0.0352119	-0.0444853	-0.116312	-0.1191	-0.0732185	-0.018045	RNA
ALG1L9P	0.0783205	0.100094	0.0698636	0.0718375	0.0816259	-0.00642965	-0.0881548	-0.0906277	RNA
IL5	-0.0683159	-0.0242032	0.073221	0.145231	0.149071	0.0694186	0.00702743	-0.0310161	RNA
RECQL4	0.0716323	0.0883277	0.0623976	0.000579819	-0.0745426	-0.104885	-0.0765355	-0.0315179	RNA
BAIAP2.AS1	0.0662069	0.0990183	0.0955592	0.0534296	-0.0191595	-0.0845555	-0.0890202	-0.0562004	RNA
LOC285762	-0.0491521	0.0297068	0.128964	0.163017	0.117815	0.0226575	-0.0168775	-0.0414588	RNA
CCAT1	0.0629403	0.119935	0.140027	0.0897508	-0.00679558	-0.0893006	-0.0948209	-0.069257	RNA
RFFL	-0.00194258	0.0622096	0.119389	0.124005	0.0847584	0.0125681	-0.0312393	-0.0559127	RNA
AKAP7	0.0444081	0.112884	0.147699	0.122516	0.0575233	-0.0336776	-0.0753295	-0.0816564	RNA
SLFNL1.AS1	0.0660957	0.0752273	0.0473786	-0.00519404	-0.0530465	-0.0772977	-0.0704664	-0.0353986	RNA
TRIP10	0.0933189	0.101864	0.052896	-0.0253815	-0.102386	-0.118963	-0.0877531	-0.037439	RNA
ACAT1	0.057838	0.120141	0.145105	0.11289	0.0322004	-0.0658312	-0.0950649	-0.0825281	RNA
CARM1	0.00444543	-0.0431008	-0.0754834	-0.0794119	-0.0692445	-0.0283045	0.0101571	0.0379725	RNA
SNAP23	0.0280913	0.102539	0.149528	0.123945	0.0527989	-0.0234306	-0.0596646	-0.071644	RNA
XPNPEP3	-0.0350473	0.0693124	0.167665	0.109285	-0.010672	-0.0373619	-0.00259031	-0.0186018	RNA
LINC01364	-0.0389532	0.0233477	0.107313	0.145405	0.121256	0.0302821	-0.0182656	-0.0414277	RNA
YPEL2	0.0174889	0.0764807	0.128784	0.105216	0.0152299	-0.0766167	-0.0754846	-0.0440058	RNA
SMAD4	0.0111083	0.128618	0.198995	0.113914	-0.0412097	-0.0958013	-0.062416	-0.0373656	RNA
ZNF780B	-0.0623492	-0.00722052	0.0837194	0.127717	0.109193	0.0488671	0.0112775	-0.0218625	RNA
KLF11	-0.0843564	-0.11466	-0.0847127	-0.0285016	0.0238177	0.0661184	0.0842531	0.0643008	RNA
GPANK1	0.022621	-0.040006	-0.108023	-0.136069	-0.11923	-0.0323285	0.0310334	0.0556849	RNA
CIITA	-0.0981981	-0.0110295	0.108933	0.158083	0.146462	0.0942695	0.0542999	-0.0104377	RNA
STK11IP	0.0173523	0.0709868	0.105804	0.091829	0.0451542	-0.0131498	-0.0402909	-0.0520031	RNA
CPNE2	0.0426852	0.0949481	0.115209	0.0850316	0.0255321	-0.046388	-0.0788822	-0.0666273	RNA
SNAI3	0.0567647	0.109183	0.115421	0.0779002	0.0273775	-0.0314597	-0.0698737	-0.0739882	RNA
XPO5	0.0416625	0.0918234	0.10468	0.0735237	0.018739	-0.0516936	-0.0712038	-0.055442	RNA
MTFR1	-0.00130054	0.0603128	0.114038	0.126198	0.0960746	0.00965234	-0.0389652	-0.0580809	RNA
KCNH8	0.0353488	0.121596	0.142367	0.0793409	0.00403248	-0.0223823	-0.0417463	-0.0586625	RNA
CSMD2	-0.0601802	0.0259895	0.160716	0.114588	-0.0570418	-0.0996073	-0.0099533	0.0248301	RNA
ZDHHC17	-0.0816422	-0.0598897	0.00892303	0.0650867	0.101738	0.105908	0.0713716	0.00916655	RNA
NCOR1	0.0163127	0.0732132	0.116982	0.106158	0.0495949	-0.0328056	-0.0573868	-0.0532459	RNA
CACNA1F	-0.00457047	0.0912579	0.174483	0.145141	0.0421731	-0.0553844	-0.0614077	-0.0506172	RNA
VEPH1	0.0189801	0.0815832	0.12284	0.11703	0.0714246	-0.00830529	-0.050993	-0.0658209	RNA
RANBP1	0.0224753	-0.0135052	-0.0552201	-0.0732226	-0.0733399	-0.0369349	-0.00099108	0.0246103	RNA
SLC5A2	0.041014	0.00720699	-0.0416938	-0.0702381	-0.0807128	-0.0566259	-0.0214821	0.0129397	RNA
CNTRL	0.0202384	0.0927485	0.140498	0.12162	0.0630667	-0.0177349	-0.05707	-0.0683948	RNA
SMIM3	-0.0143656	0.0330954	0.088982	0.115406	0.096546	0.0254163	-0.0207558	-0.0445255	RNA
ZNF862	0.0873002	0.0928786	0.0442973	-0.0195347	-0.0759043	-0.0983228	-0.0797238	-0.0387106	RNA
SUPT6H	-0.0232017	0.0494807	0.141764	0.179358	0.132896	0.0155774	-0.0436895	-0.0675558	RNA
ZAK	0.00872898	0.0742944	0.128166	0.10279	0.0283221	-0.0387774	-0.0478037	-0.0451329	RNA
C16orf98	-0.0276335	-0.0851314	-0.119883	-0.103197	-0.0552435	0.0153308	0.0547765	0.0654802	RNA
SBK1	-0.00135132	0.0819431	0.155983	0.130588	0.0331488	-0.0492843	-0.0544705	-0.0466781	RNA
IFITM3	0.0523734	0.101646	0.119487	0.105393	0.0603185	-0.0378292	-0.0887574	-0.0862887	RNA
MYOM2	-0.0384933	0.0125559	0.0772707	0.119797	0.127246	0.0641009	0.00267169	-0.0409045	RNA
KIAA1143	0.0361689	0.0857769	0.117499	0.0816928	-0.00105927	-0.0808236	-0.0806	-0.0492739	RNA
ZNF517	0.0759774	0.0576559	-0.00163643	-0.0634989	-0.111101	-0.104712	-0.0724058	-0.0112044	RNA
PSMF1	-0.0183085	0.0452529	0.10768	0.119033	0.08795	0.0178657	-0.0217748	-0.044327	RNA
CCDC17	-0.0505169	0.082217	0.177706	0.118063	0.0224317	-0.00475595	0.0399817	-0.00344761	RNA
KCNJ10	0.0345833	0.0944132	0.128893	0.104039	0.0348198	-0.0492671	-0.076257	-0.0654039	RNA
FAM168B	-0.0847231	0.0207996	0.170922	0.144831	-0.0104546	-0.0454168	0.00409101	-0.00083162	RNA
SNX22	0.0122059	-0.0366369	-0.080847	-0.0904489	-0.0730983	-0.0231429	0.0136374	0.0365958	RNA
TSPO2	0.0461618	0.102371	0.12758	0.100625	0.0353661	-0.0505995	-0.0836244	-0.0734169	RNA
PIP5K1C	-0.0452195	0.0531784	0.172666	0.161916	0.052193	-0.0208033	-0.00959676	-0.025329	RNA
RUNDC3B	0.00377136	0.0697726	0.125213	0.127354	0.0863487	-0.0022754	-0.0496631	-0.0620037	RNA
PEX26	-0.0355132	0.0356421	0.124232	0.127481	0.0687594	-0.0010603	-0.0231735	-0.034481	RNA
P2RX1	-0.0147555	0.0465098	0.107346	0.12898	0.106827	0.0306476	-0.0238441	-0.0539625	RNA
P2RX2	0.0629485	0.109384	0.117218	0.0649503	-0.0124017	-0.0815904	-0.0934531	-0.0627708	RNA
SIK2	0.0622921	0.0898753	0.0814391	0.0412162	-0.0192189	-0.0740238	-0.0827954	-0.0527523	RNA
FBXL13	0.00543501	0.0680101	0.117334	0.12284	0.0950241	0.0105468	-0.049181	-0.0667464	RNA
BSPRY	0.0458679	0.0894582	0.0970087	0.0665517	0.00406236	-0.0690231	-0.075411	-0.0489437	RNA
ADAM22	0.0305812	0.0720875	0.0943295	0.0771779	0.0326214	-0.034181	-0.0642645	-0.0555756	RNA
RNMT	-0.0225283	0.0434303	0.110128	0.113612	0.0754949	0.0156431	-0.0156094	-0.0394477	RNA
CEP44	-0.00706892	0.0445642	0.0989319	0.118304	0.0881253	-0.000272754	-0.0412328	-0.0481169	RNA
CACTIN	0.0871471	0.105426	0.0708546	-0.013314	-0.111941	-0.14062	-0.0848171	-0.0235973	RNA
RAPGEF4.AS1	0.0352124	0.0894529	0.115824	0.0830219	0.0162548	-0.0601061	-0.0713131	-0.0517649	RNA
ZNF837	0.023492	0.0872136	0.115167	0.0839538	0.0311994	-0.0312713	-0.0514724	-0.0502727	RNA
USP5	-0.0523749	0.016208	0.109631	0.144612	0.112038	0.0305925	-0.000964496	-0.0290073	RNA
SGMS1	-0.0603745	0.00502099	0.0964396	0.131914	0.10411	0.0388354	0.00833403	-0.0182124	RNA
B9D2	0.0640111	0.108611	0.104668	0.052759	-0.0158884	-0.0793853	-0.0873226	-0.0566887	RNA
PRKDC	0.000687311	0.0828677	0.160679	0.157311	0.093025	0.000840413	-0.0481222	-0.0729676	RNA
TIGD7	0.0514339	-0.00561969	-0.0779786	-0.112434	-0.111531	-0.062758	-0.0160505	0.022573	RNA
FAM87A	-0.069385	-0.0927354	-0.0147557	0.110827	0.146924	0.0692828	-0.0181128	-0.0223587	RNA
ZNF829	-0.0206023	0.0536264	0.128512	0.13504	0.0986177	0.0168297	-0.0317604	-0.0531238	RNA
RRP7B	0.0442501	-0.000345938	-0.059234	-0.102772	-0.12065	-0.0699321	-0.0177084	0.0257418	RNA
TRAFD1	0.00157194	0.0688521	0.127412	0.136331	0.100743	0.0158831	-0.0400882	-0.0667932	RNA
KCNH1	0.0084349	0.0797434	0.134301	0.130187	0.0797451	-0.00763688	-0.0532307	-0.0651667	RNA
BUD31	0.0450972	0.00935182	-0.0460139	-0.0789304	-0.0929831	-0.0676745	-0.0248401	0.0154862	RNA
DACT3.AS1	-0.00494413	0.0553153	0.109555	0.122788	0.0911984	0.0125715	-0.0349299	-0.0525926	RNA
LOC101929231	0.0296409	-0.0170687	-0.074526	-0.0990116	-0.0881559	-0.0396634	0.00152783	0.0306065	RNA
GIPC3	0.0148785	0.0745115	0.115795	0.111508	0.0760281	-0.000113078	-0.0486458	-0.0639789	RNA
SLC35B1	0.0588862	0.0991115	0.0998269	0.0666215	0.013635	-0.0545468	-0.0799009	-0.0664019	RNA
SLC25A3	-0.0618529	-0.00201861	0.102576	0.148406	0.114022	0.029869	-0.00826931	-0.0278909	RNA
PCGF3	0.0506166	0.0979099	0.108993	0.0727757	0.0117164	-0.0560804	-0.0767208	-0.0603585	RNA
LOC100130093	0.0469165	0.0133934	-0.0407654	-0.0789501	-0.0937289	-0.0633398	-0.0264048	0.0117626	RNA
CLYBL.AS2	0.0894231	0.115253	0.0882342	0.0145189	-0.0706979	-0.11442	-0.0991199	-0.0539783	RNA
LOC100506071	-0.0174151	-0.0770795	-0.12152	-0.12945	-0.0925018	0.00643497	0.0615496	0.0724444	RNA
PI16	-0.0819993	-0.0422828	0.039108	0.0850814	0.0944103	0.0756629	0.0570609	0.012489	RNA
COL17A1	0.0321678	0.108858	0.148785	0.121758	0.0516823	-0.0483457	-0.0759226	-0.0681284	RNA
ZNF621	-0.0460615	0.0147022	0.0955951	0.119867	0.0932457	0.0422817	0.00857085	-0.0275993	RNA
POLD1	-0.00671359	0.0556225	0.118369	0.124804	0.07799	-0.00910171	-0.0470704	-0.0523964	RNA
MKNK2	0.0174804	0.0963784	0.165104	0.144403	0.0475252	-0.0522029	-0.0673729	-0.0641936	RNA
VN1R1	0.0496756	0.112186	0.124372	0.083289	0.0216085	-0.0547939	-0.0788786	-0.0647202	RNA
PDXDC2P	-0.0181077	0.0603912	0.135484	0.141246	0.100517	0.0261243	-0.0167785	-0.0529626	RNA
DYRK1A	-0.0978251	0.0321395	0.222349	0.204279	0.0429622	-0.0439866	-0.00241228	-0.0100505	RNA
TMEM131	0.0129508	0.100976	0.161657	0.13255	0.055302	-0.0215591	-0.0546595	-0.0654593	RNA
TEDDM1	0.0590538	0.107249	0.116052	0.064516	-0.0162182	-0.0890619	-0.0966928	-0.0599405	RNA
KIAA2018	0.0388063	0.0799708	0.0968697	0.0662229	0.00612898	-0.0506897	-0.0651393	-0.051513	RNA
C9orf24	-0.0245743	0.0318168	0.0902217	0.113933	0.106645	0.0489092	0.000884581	-0.040572	RNA
DOCK5	-0.0282094	0.0488581	0.128359	0.143569	0.112696	0.0320216	-0.0187565	-0.0505807	RNA
ARID1B	0.0581374	0.129495	0.161628	0.101571	-0.0230435	-0.116914	-0.107537	-0.0628355	RNA
VKORC1L1	0.0386375	0.0870052	0.111708	0.0847015	0.0078475	-0.0714811	-0.0757415	-0.0520273	RNA
NEDD9	0.0245611	0.0906976	0.127937	0.107816	0.0487836	-0.0267809	-0.0572489	-0.0620732	RNA
COL6A2	0.00194545	0.110125	0.206458	0.105409	-0.0839809	-0.135426	-0.0670855	-0.0200702	RNA
AZIN1	0.0665221	0.106435	0.108068	0.0660244	-0.00186419	-0.0725393	-0.0915214	-0.0693939	RNA
FUT8.AS1	0.0713895	0.0995228	0.0794143	0.0275091	-0.0342804	-0.0810445	-0.0833731	-0.052146	RNA
AGAP3	-0.0507322	0.0334721	0.135193	0.159836	0.107131	0.0302766	-0.00168136	-0.0375192	RNA
DYSF	-0.10815	0.00455275	0.194316	0.187064	0.0111392	-0.0964949	-0.0384925	0.0135443	RNA
USP14	0.0160999	0.0744359	0.125712	0.109749	0.0448731	-0.0372476	-0.066456	-0.0589895	RNA
TMEM14E	0.0038413	0.0695225	0.122521	0.125866	0.0869044	0.000841347	-0.0486423	-0.0615397	RNA
TMEM204	0.0386334	0.0915276	0.117134	0.0868575	0.0238744	-0.0487412	-0.0709255	-0.0600732	RNA
CBX5	-0.0563007	0.0529549	0.176937	0.155552	0.0332859	-0.0457818	-0.0110365	-0.0138563	RNA
SAMD4B	0.00438695	0.0615258	0.134877	0.151008	0.0810336	-0.0312829	-0.0589219	-0.0611004	RNA
PSMC4	0.0558073	0.129267	0.135797	0.0719306	0.00261594	-0.0500934	-0.0684874	-0.06582	RNA
SIRT1	-0.0147117	0.0777209	0.146018	0.136527	0.0931815	0.028648	-0.0152765	-0.0562969	RNA
ANKAR	-0.0488957	0.0070377	0.0863286	0.125858	0.117787	0.0587938	0.0121123	-0.0307085	RNA
ZSCAN32	0.0426415	0.0946864	0.112306	0.0897399	0.0385827	-0.0398674	-0.0716985	-0.0670211	RNA
PTPN14	0.0478125	0.100289	0.123268	0.0934567	0.0266809	-0.0540333	-0.0798312	-0.0675147	RNA
BAIAP3	-0.00202142	-0.0442072	-0.0743287	-0.0762407	-0.0574256	-0.0088336	0.023962	0.038098	RNA
FICD	0.0581787	0.120023	0.128687	0.0768105	-0.00837316	-0.0844675	-0.0890267	-0.0612018	RNA
NDUFB2.AS1	0.00767719	-0.0374444	-0.0828248	-0.0951917	-0.0762448	-0.0192697	0.0202827	0.041252	RNA
STAR	0.0356634	0.0925161	0.120739	0.0984618	0.0447594	-0.0319227	-0.0692813	-0.0678852	RNA
KDM5C	-0.105901	0.0101463	0.189574	0.209964	0.0991237	0.00497885	0.00328533	-0.0123074	RNA
DHX15	0.00580778	0.0705706	0.129	0.124017	0.0693606	-0.0151581	-0.0514327	-0.0592516	RNA
ASCC3	0.0297666	0.106783	0.15328	0.111062	0.00961398	-0.0682693	-0.0718678	-0.0580806	RNA
SLC23A2	-0.0203873	0.0598275	0.139615	0.119973	0.0368586	-0.0270199	-0.0244827	-0.0322367	RNA
TSC22D4	0.00339253	0.0861936	0.152698	0.139326	0.0636928	-0.0255732	-0.0504351	-0.057345	RNA
FAM90A1	0.0669234	0.122106	0.115054	0.0683779	0.0191484	-0.0511829	-0.0785748	-0.0704568	RNA
DGUOK.AS1	0.0244357	-0.0473896	-0.119718	-0.136443	-0.109166	-0.0315732	0.0230536	0.0506964	RNA
PCAT2	0.0366764	0.0930173	0.136607	0.114957	0.0231539	-0.0811726	-0.0893464	-0.0626601	RNA
SERHL	0.0392201	-0.00180351	-0.0613687	-0.0897255	-0.0846689	-0.0448691	-0.0109904	0.0189423	RNA
KATNA1	0.0458814	0.0797735	0.0813845	0.0502913	0.00419264	-0.0458531	-0.0626769	-0.0497734	RNA
LOC728463	0.0322238	0.082725	0.115153	0.0752043	-0.00908488	-0.0710715	-0.0726803	-0.045984	RNA
CYB561A3	0.062146	0.0957933	0.0856526	0.0374651	-0.0200351	-0.0648538	-0.0724767	-0.0521658	RNA
SEC31B	-0.000348306	0.0609329	0.134779	0.127865	0.042681	-0.0369994	-0.0463383	-0.0471819	RNA
SLC6A4	-0.00470599	0.0606298	0.118543	0.125332	0.0869513	0.00799622	-0.037627	-0.0551323	RNA
COL19A1	-0.0235187	0.0497403	0.136438	0.146073	0.0756004	-0.00991872	-0.0287684	-0.0451183	RNA
LINC00957	0.0878227	0.0764849	0.00924394	-0.0626525	-0.112141	-0.103506	-0.0677811	-0.0180506	RNA
MIR497HG	0.0225256	-0.0401045	-0.101403	-0.123622	-0.110871	-0.0390479	0.0174968	0.048357	RNA
CACNB2	0.031727	0.0800734	0.103137	0.0803114	0.0311776	-0.0380539	-0.0627186	-0.0537984	RNA
LOC100289511	0.0379437	-0.000147228	-0.0503869	-0.0772754	-0.087075	-0.0604794	-0.0197792	0.01892	RNA
GPR18	0.0312124	0.0868746	0.120016	0.106203	0.0518279	-0.0357056	-0.0695808	-0.0653632	RNA
GDAP1L1	0.0697687	0.139374	0.154001	0.102814	0.0151316	-0.0848689	-0.109963	-0.0822987	RNA
AKR1C6P	0.099859	0.108594	0.0578482	-0.019752	-0.0925973	-0.114182	-0.088216	-0.0417615	RNA
BCAM	-0.0505007	0.0459638	0.15895	0.123557	3.19e-05	-0.0325911	0.00515982	-0.00179714	RNA
CLIP3	0.0155851	0.0750281	0.111652	0.0939554	0.0493765	-0.0216535	-0.0516258	-0.0523215	RNA
SFXN3	0.0108118	0.0772508	0.130151	0.115324	0.0480099	-0.0284226	-0.0490016	-0.0529931	RNA
KCNJ9	0.0564937	0.123903	0.143436	0.0927496	0.0130901	-0.0666925	-0.084398	-0.0703903	RNA
PXMP2	0.0151638	0.0642215	0.0990955	0.100005	0.0676303	-0.00256242	-0.0417359	-0.0545134	RNA
GIMAP1	-0.11418	-0.0665425	0.0546955	0.128549	0.12691	0.083203	0.0625603	0.0168636	RNA
DHX33	-0.0563728	0.00239378	0.0913972	0.118562	0.0907319	0.0378001	0.0150414	-0.0166918	RNA
TRIM46	-0.101019	-0.10191	0.00988929	0.148532	0.152998	0.0349678	-0.00991979	0.00868421	RNA
M1AP	0.034659	0.0859355	0.104774	0.07958	0.0296764	-0.0398047	-0.0646977	-0.0534212	RNA
MPG	0.0489108	0.109397	0.108345	0.0214789	-0.0762237	-0.081668	-0.040911	-0.0263272	RNA
EPG5	-0.0358319	0.0663038	0.18729	0.169798	0.0431124	-0.0375108	-0.0296609	-0.0411715	RNA
GABPB2	0.047906	0.096979	0.112618	0.0748156	0.00725933	-0.0636987	-0.0770117	-0.0573796	RNA
CACNA2D4	0.0403192	0.101564	0.129792	0.0749407	-0.0216913	-0.113496	-0.0987884	-0.0405321	RNA
LOC100507250	0.0162508	0.0930024	0.150189	0.135212	0.0733655	-0.0205213	-0.0623976	-0.0710994	RNA
BRPF3	0.00504601	0.0867096	0.146782	0.12005	0.0456345	-0.0374445	-0.0524565	-0.0482658	RNA
CROCCP3	0.0362185	0.0774186	0.088901	0.0723576	0.0348362	-0.0311758	-0.0621322	-0.0558003	RNA
TRIM26	-0.0424378	0.0282551	0.108232	0.123735	0.0925453	0.0313329	-0.000334988	-0.0281049	RNA
TMEM75	0.0370463	0.0963485	0.131781	0.118608	0.0601868	-0.0398206	-0.0817531	-0.0741307	RNA
TNFRSF13B	-0.0182098	0.0402784	0.107273	0.129023	0.0994636	0.0102173	-0.0333187	-0.0492667	RNA
ALPK2	0.0965871	0.109177	0.0796117	0.0278846	-0.0656593	-0.158919	-0.13359	-0.0506717	RNA
MLLT11	0.0611523	0.122151	0.115922	0.0497356	-0.0248227	-0.0713558	-0.0703491	-0.0496639	RNA
PHF19	0.0431165	0.107134	0.124473	0.0978987	0.0536532	-0.026192	-0.0714357	-0.0744807	RNA
BRE	0.0931321	0.0757139	0.0093956	-0.070978	-0.14111	-0.144011	-0.079998	-0.00436988	RNA
LOC101928378	0.0337194	0.00370253	-0.036525	-0.0609866	-0.0717265	-0.0511832	-0.0188623	0.0129592	RNA
PEA15	0.0212876	0.0888135	0.129811	0.113906	0.0628192	-0.0204987	-0.0598491	-0.0644142	RNA
ADAMTS4	0.012159	0.103113	0.144507	0.104178	0.00554656	-0.0722373	-0.0538459	-0.0318036	RNA
KDM3A	0.00857224	0.0658022	0.113801	0.118719	0.0801849	-0.00525975	-0.0537115	-0.0610676	RNA
MTCP1	-0.0186031	0.044458	0.103414	0.105613	0.0716555	0.0113083	-0.0193142	-0.0357867	RNA
MPL	0.0568334	0.120067	0.130773	0.0720628	-0.0193344	-0.0864637	-0.0836147	-0.0564019	RNA
AP1M1	-0.16523	-0.14528	-0.0204717	0.028242	-0.0346777	-0.0242135	0.109112	0.137769	RNA
MORF4L1	0.00623018	0.0642476	0.111971	0.109869	0.0712296	0.00203691	-0.0373082	-0.0558746	RNA
ARFGAP1	-0.0121149	0.0355736	0.0929593	0.115712	0.0902426	0.0178331	-0.0260249	-0.0485537	RNA
MAN1B1.AS1	-0.0107634	0.0536552	0.115931	0.131083	0.0855865	-0.00610703	-0.0408605	-0.0465458	RNA
C2orf88	0.0340465	0.082305	0.109747	0.0887798	0.0318608	-0.0416043	-0.066386	-0.0584832	RNA
WDFY2	0.00555524	0.0684891	0.111768	0.102279	0.0594665	-0.00581798	-0.0368301	-0.0482619	RNA
DYNLT1	0.00153129	0.0791244	0.137733	0.130459	0.089578	0.00426965	-0.0469794	-0.065028	RNA
BARHL1	0.0214202	0.0721523	0.107679	0.0935624	0.0438699	-0.0229687	-0.0529926	-0.0551109	RNA
DIO1	0.0165669	0.0794105	0.119585	0.11356	0.0801291	0.00546823	-0.0487703	-0.0673779	RNA
TIAM2	0.0366957	0.0808364	0.0958747	0.0683183	0.0151804	-0.0458156	-0.0611406	-0.0501001	RNA
SNRPA	0.0449761	0.0842787	0.101169	0.0743343	0.0146485	-0.0525519	-0.0720267	-0.058012	RNA
PKMYT1	0.0262221	-0.0282166	-0.0821414	-0.103217	-0.109873	-0.0688305	-0.00703429	0.0434171	RNA
ASB8	0.0475822	0.0991444	0.116933	0.0830999	0.0113372	-0.0608012	-0.0774745	-0.0608039	RNA
CNTNAP2	0.0547664	0.125854	0.156874	0.113412	0.00352628	-0.0947884	-0.102648	-0.0721999	RNA
XXYLT1.AS2	0.0511958	0.0965951	0.123016	0.101447	0.0296874	-0.0654662	-0.0941113	-0.0722664	RNA
PRDX1	0.06821	0.0926243	0.0791867	0.0314271	-0.0368195	-0.0915447	-0.0868985	-0.0484495	RNA
FAS	-0.0069605	-0.0734514	-0.102805	-0.101486	-0.094978	-0.0351494	0.0239224	0.0581615	RNA
IFNW1	0.0110776	0.0626552	0.0979638	0.081108	0.0384097	-0.0212684	-0.044329	-0.0432072	RNA
DANCR	-0.0419361	0.0162199	0.084286	0.105279	0.0985476	0.0615543	0.0193777	-0.0283484	RNA
IFI44L	-0.0926946	-0.024352	0.0874302	0.155231	0.144259	0.0505239	0.0227009	-0.00563463	RNA
MCUR1	-0.0181865	0.0633886	0.127504	0.124986	0.0894852	0.0269359	-0.00678489	-0.0419933	RNA
EIF5B	0.0356531	0.101942	0.139748	0.113538	0.044654	-0.0524838	-0.0815484	-0.0691491	RNA
ZNF614	-0.126887	-0.0730811	0.0528794	0.0921364	0.0494811	0.0239465	0.0652803	0.0514523	RNA
EXTL2	-0.0950195	-0.0910754	-0.0221574	0.0364124	0.0654882	0.0726311	0.071983	0.0436997	RNA
SPATA2	-0.00485166	0.0397534	0.0918695	0.103296	0.0672455	-0.00569402	-0.0350309	-0.0421512	RNA
WDR55	0.00367014	0.0531641	0.114678	0.127102	0.0687496	-0.0294034	-0.0689212	-0.0603723	RNA
WDFY3	-0.157748	-0.065758	0.122555	0.136955	0.0368066	0.0277275	0.0874457	0.0580923	RNA
ATG9A	-0.0743914	-0.01161	0.121106	0.153126	0.0634709	-0.0243495	-0.00379542	0.00610515	RNA
PRDM11	-0.0164086	0.0592981	0.134851	0.10671	0.000391744	-0.0502348	-0.0288927	-0.021774	RNA
TP53INP1	0.0411075	0.0938202	0.119088	0.0976324	0.0396185	-0.0403987	-0.0724237	-0.0681085	RNA
ROCK2	-0.00815428	0.0662363	0.137162	0.137817	0.0814554	0.00761858	-0.0379452	-0.0609484	RNA
SLC16A14	0.0427465	0.0870955	0.102586	0.0761603	0.0227874	-0.0408122	-0.0637467	-0.0585345	RNA
MAB21L2	0.0491992	0.098748	0.113352	0.0801277	0.0214897	-0.0530318	-0.0789172	-0.0652342	RNA
NUP155	-0.0488615	0.0197934	0.113546	0.127036	0.0876188	0.0440027	0.0165425	-0.0256325	RNA
CHRNA2	0.0191393	0.0929805	0.132873	0.112564	0.0569899	-0.0205735	-0.0524868	-0.0601679	RNA
NDUFB9	-0.106729	-0.0409511	0.0714039	0.136527	0.138033	0.0874187	0.0586572	0.00815984	RNA
TRIM65	-0.0267359	0.0346006	0.0927165	0.105068	0.085894	0.0304221	-0.00683165	-0.0327434	RNA
LRRC4B	0.0792857	0.125197	0.125541	0.0669299	-0.0219175	-0.0956078	-0.105098	-0.0722864	RNA
PHC2	0.0110937	0.0642218	0.111255	0.11314	0.0574783	-0.0345998	-0.0638742	-0.0530063	RNA
IMPDH2	0.0588567	0.0877423	0.0816854	0.04549	-0.0110632	-0.0734446	-0.0823944	-0.051646	RNA
LOC100506860	0.0571006	0.111382	0.1266	0.091033	0.0209552	-0.068165	-0.0916957	-0.0709385	RNA
SESN3	0.0333055	0.0847292	0.107295	0.0779918	0.022397	-0.035778	-0.0568678	-0.0553097	RNA
TGFB1I1	0.00733333	0.0620895	0.107194	0.10023	0.0600647	-0.00209272	-0.0415512	-0.0531595	RNA
DNASE1	0.0625053	0.0700427	0.0383468	-0.00913492	-0.049178	-0.0730056	-0.061041	-0.0283387	RNA
SLC37A2	0.0123489	0.0777331	0.122466	0.114122	0.0698294	-0.0106419	-0.0526431	-0.0609458	RNA
OAS3	-0.0713886	0.0550334	0.185868	0.183532	0.073656	-0.0246125	-0.0187952	-0.0205717	RNA
MEGF11	0.0458423	0.102321	0.12116	0.0902461	0.034184	-0.043592	-0.0774177	-0.0689735	RNA
CCDC167	0.0150967	0.0799079	0.125628	0.115798	0.0609799	-0.0268995	-0.0608857	-0.0598457	RNA
PEX12	0.0499155	0.104602	0.104648	0.00105459	-0.109357	-0.11871	-0.0705709	-0.0157666	RNA
TYW1	0.000695551	0.0685701	0.127005	0.129469	0.0804469	-0.00390554	-0.0446311	-0.0580578	RNA
AWAT1	-0.0747144	0.0142239	0.113057	0.130883	0.101374	0.0447538	0.0179919	-0.010386	RNA
PPP2R1A	-0.0443566	0.00449579	0.0796269	0.120406	0.11358	0.0511359	0.00452327	-0.0313454	RNA
MIR4319	0.0665808	0.102695	0.0909009	0.0371734	-0.037101	-0.0996239	-0.0887635	-0.0453268	RNA
KCMF1	-0.0205094	0.0370982	0.110772	0.122856	0.0752329	-0.00334305	-0.0339579	-0.0400356	RNA
SCRN1	-0.0138006	0.0553209	0.114457	0.111572	0.0777964	0.0157914	-0.0248825	-0.044891	RNA
STXBP5.AS1	0.0509118	0.0267323	-0.0193957	-0.0566602	-0.0784252	-0.0614953	-0.0333983	-0.000222987	RNA
TRIM54	0.0717707	0.0727429	0.0313084	-0.0258268	-0.0916337	-0.111744	-0.0707878	-0.0174683	RNA
SLC52A1	0.0279931	0.0852976	0.11697	0.0948764	0.0492076	-0.0207682	-0.060042	-0.0629424	RNA
GRID2IP	0.0353423	0.0963971	0.12245	0.0896255	0.0224698	-0.0618413	-0.078852	-0.0570017	RNA
GLDC	0.0473242	0.0994926	0.121572	0.0854699	0.00941433	-0.0771948	-0.0872414	-0.0620491	RNA
DDX26B.AS1	0.0509697	0.0312791	-0.0224788	-0.0773225	-0.109712	-0.0843165	-0.0348097	0.0130799	RNA
DGKA	0.0618977	0.129789	0.154297	0.0983925	-0.00563911	-0.0862729	-0.0898457	-0.0719647	RNA
GRIN2D	0.0397432	0.0862435	0.104974	0.0734493	0.0118503	-0.0566494	-0.0720108	-0.0516004	RNA
C6orf120	0.0579601	0.0363352	-0.0125149	-0.063021	-0.101405	-0.081644	-0.0392541	0.0027187	RNA
PTPLAD2	0.0572651	0.0979239	0.109177	0.0718064	0.00404164	-0.063859	-0.0813816	-0.0640337	RNA
POM121	0.0560549	0.0699877	0.0534746	0.0122646	-0.0396109	-0.0727492	-0.0659057	-0.0337177	RNA
LEF1.AS1	0.0775244	0.0754862	0.0316033	-0.0192636	-0.0600443	-0.0802869	-0.0709698	-0.03556	RNA
DTNA	-0.00634922	0.0516845	0.104665	0.088134	0.0285559	-0.0281996	-0.0301737	-0.0265178	RNA
DNAL1	0.073424	0.109196	0.0890244	0.0218913	-0.054757	-0.089538	-0.0741745	-0.0420224	RNA
LOC100129973	0.0457705	-0.0182944	-0.0859968	-0.108345	-0.0996078	-0.0590291	-0.0173153	0.0246617	RNA
ADCK3	0.010108	0.0612139	0.10029	0.092316	0.0506703	-0.0165088	-0.0457021	-0.0466762	RNA
EPHX1	0.0736502	0.0787422	0.0424004	-0.0094432	-0.0621551	-0.0852373	-0.0693916	-0.0342481	RNA
PRPH2	0.047851	0.105959	0.128133	0.0867338	0.00152495	-0.0804152	-0.0839431	-0.0572135	RNA
LOC102724190	0.0684669	0.0907347	0.0651978	0.00761185	-0.0520705	-0.0777694	-0.0721256	-0.0416987	RNA
FKBP4	0.0391184	0.0946543	0.11726	0.0884998	0.03819	-0.032593	-0.0674385	-0.0663098	RNA
AGAP2.AS1	0.0204453	-0.0157598	-0.0585312	-0.0851181	-0.090503	-0.0377467	0.00955875	0.0323508	RNA
KBTBD4	0.0409082	0.00967836	-0.0401555	-0.0743021	-0.0886797	-0.057404	-0.0208951	0.0141148	RNA
CTSB	0.0419315	0.0822158	0.0931243	0.07005	0.0248109	-0.0378558	-0.0661228	-0.0573725	RNA
TP53I11	0.0487343	0.0968786	0.109159	0.0700004	-0.00125675	-0.0594879	-0.0691091	-0.0546276	RNA
WDR90	0.0520742	0.0982016	0.111844	0.065209	-0.0313042	-0.103412	-0.0864627	-0.0415954	RNA
FLOT2	-0.0081199	0.0625485	0.129377	0.138792	0.0916906	0.00405666	-0.0403759	-0.0583016	RNA
APBB1	0.0884281	0.104789	0.0660089	-0.0116437	-0.0971436	-0.12637	-0.0873944	-0.0357008	RNA
ADAMTSL4.AS1	-0.0291657	-0.0700577	-0.0914432	-0.093455	-0.0879334	-0.0279837	0.047076	0.076807	RNA
FGD1	0.0357107	0.00315448	-0.0421072	-0.0689648	-0.0782231	-0.0495539	-0.0144581	0.0146915	RNA
BNIPL	0.0612393	0.107037	0.110643	0.0634458	-0.0165094	-0.0867516	-0.0856218	-0.0544221	RNA
MDN1	0.00065569	0.0533435	0.102258	0.100853	0.0543607	-0.0152111	-0.039604	-0.0425269	RNA
GNA14	0.0255602	0.0695433	0.100487	0.0812323	0.01511	-0.0568635	-0.0674934	-0.0427033	RNA
C16orf62	0.0295307	0.0772838	0.102548	0.0801266	0.0275104	-0.0367936	-0.057693	-0.0522724	RNA
CCDC104	0.00572796	0.0698825	0.121821	0.114397	0.0612244	-0.0114937	-0.0430762	-0.0534863	RNA
CC2D1B	0.0388751	0.0900964	0.105032	0.0717144	0.0193586	-0.0415468	-0.0629562	-0.0558387	RNA
SP4	-0.0451158	0.0392866	0.142223	0.127386	-0.014019	-0.0878229	-0.0290997	0.0059165	RNA
SRRM5	0.0284216	-0.0085291	-0.0554803	-0.0800117	-0.0804858	-0.0400868	-0.00470691	0.0224497	RNA
LOC101928335	-0.0155406	0.0374235	0.0950849	0.116174	0.104372	0.0342211	-0.022557	-0.0500592	RNA
SMCR5	0.0894974	0.130855	0.120666	0.0583745	-0.026723	-0.109836	-0.122619	-0.0756986	RNA
CCT3	-0.0363301	0.0684218	0.164104	0.136682	0.0105274	-0.0515032	-0.0219938	-0.0171344	RNA
KALRN	-0.0267993	0.0385388	0.118725	0.131354	0.0804984	0.0119535	-0.0186162	-0.0403741	RNA
MSL3	-0.000620034	0.0704418	0.136153	0.118151	0.0391518	-0.0375496	-0.0461153	-0.0436846	RNA
SEC61A1	0.0367368	0.0948975	0.11688	0.080077	0.0209693	-0.0400669	-0.060832	-0.0575018	RNA
HIRA	-0.00998092	0.0487014	0.111797	0.126662	0.0824749	-0.00566372	-0.0378407	-0.0473201	RNA
ZNF296	0.011547	-0.0246058	-0.0679301	-0.096336	-0.09783	-0.0431439	0.0143292	0.0447282	RNA
UBA5	0.0330806	0.0772548	0.0975115	0.0766279	0.0286361	-0.0357326	-0.0613691	-0.0550913	RNA
TNS1	-0.0410794	0.0241167	0.103706	0.136392	0.118342	0.0533074	0.000654595	-0.0419603	RNA
ORAI1	0.0731778	0.0552092	0.00558952	-0.064745	-0.135895	-0.130115	-0.0629638	0.00627191	RNA
TRIM58	-0.0351393	0.0441879	0.126887	0.143132	0.102165	0.0322784	-0.0071923	-0.0423422	RNA
ZNF513	0.0608503	0.0826746	0.0688834	0.025821	-0.0332555	-0.0800358	-0.0769147	-0.0421292	RNA
GNA11	-0.00369519	0.0452203	0.100088	0.110095	0.0676995	-0.00479857	-0.0344602	-0.0453744	RNA
C15orf40	0.0337746	-0.0193501	-0.0737154	-0.0904703	-0.0909464	-0.0555615	-0.0132669	0.0257551	RNA
TMEM150C	0.0620368	0.100082	0.106988	0.0687887	-0.0102556	-0.0860877	-0.0963047	-0.0617397	RNA
DENND5B.AS1	-0.0289975	0.0398104	0.104283	0.119109	0.0977459	0.0295914	-0.0147384	-0.0380953	RNA
CALD1	0.0293041	0.0867052	0.119123	0.102157	0.0467615	-0.0293235	-0.0627854	-0.0633413	RNA
PHKG1	0.023804	-0.0086127	-0.0471319	-0.0689457	-0.0715139	-0.0370195	-0.00371808	0.0207684	RNA
HDAC5	0.036773	0.0969021	0.117324	0.0831886	0.0288066	-0.0373185	-0.063806	-0.0587626	RNA
FANCD2OS	0.0656083	0.0100109	-0.0623515	-0.0938276	-0.0960889	-0.0725875	-0.0448035	0.0023257	RNA
TCF7L2	0.0327637	0.0938985	0.12885	0.103686	0.0324192	-0.046378	-0.0679743	-0.0614099	RNA
WDR6	0.0135695	-0.0295465	-0.0716065	-0.0864865	-0.0775077	-0.0264069	0.014157	0.0355679	RNA
COA7	0.0661586	0.12231	0.130126	0.0858835	0.0164589	-0.0667148	-0.0985536	-0.0783322	RNA
TMED11P	0.0711699	0.10766	0.102917	0.0455054	-0.0379384	-0.102725	-0.0965599	-0.0561267	RNA
RAB5B	0.0235538	0.0849098	0.124019	0.0998114	0.0219302	-0.0596174	-0.0696571	-0.0512773	RNA
PRDM16	-0.0465836	0.031013	0.133217	0.104555	0.00628162	-0.0261088	0.00162171	-0.00512437	RNA
PARP2	-0.0710341	-0.0150211	0.0896435	0.142877	0.130615	0.0556718	0.0128338	-0.0205051	RNA
AFTPH	-0.0775651	-0.0383118	0.0336148	0.088459	0.115981	0.0962165	0.0572738	-0.000818678	RNA
LPAR6	0.0380032	0.0861394	0.108893	0.0850388	0.0294046	-0.0453023	-0.0727402	-0.0603206	RNA
PPP1R12B	-0.0210323	0.0461888	0.115169	0.128526	0.0906644	0.0116852	-0.0263154	-0.0441477	RNA
SEC22B	-0.0226882	0.0292596	0.0921552	0.116775	0.0881322	0.017415	-0.0240208	-0.040582	RNA
TIMP3	0.0868302	0.120187	0.0977439	0.0262693	-0.0644929	-0.122024	-0.102004	-0.0504211	RNA
TPRG1.AS2	0.0887104	0.0893954	0.0417716	-0.0363389	-0.105328	-0.106791	-0.0818178	-0.0323861	RNA
DNAAF1	0.0794055	0.0776975	0.0313411	-0.0287334	-0.0903978	-0.102917	-0.0717819	-0.0254065	RNA
PPP2R3C	0.0390053	0.085447	0.107617	0.0642467	-0.0117172	-0.0735463	-0.0739844	-0.0465114	RNA
THAP3	0.0280359	-0.00703875	-0.0516783	-0.0788939	-0.0859529	-0.0447862	-0.00397451	0.0250454	RNA
TTYH1	0.0460767	0.107591	0.13666	0.106287	0.0381589	-0.0523009	-0.0849355	-0.0726052	RNA
SULF2	0.0480814	0.0923398	0.105123	0.0735476	0.0110042	-0.0684608	-0.0823628	-0.056267	RNA
PROSER2.AS1	0.0694521	0.0466605	0.000264229	-0.0475364	-0.109064	-0.116747	-0.0679808	-0.00433719	RNA
LRRN4	0.0540671	0.108657	0.111826	0.0705482	0.0159499	-0.054206	-0.0807954	-0.0654669	RNA
HBS1L	-0.036401	0.0358491	0.113121	0.1206	0.0787157	0.0230775	0.000550261	-0.0282259	RNA
DUOX1	0.0368761	0.0973758	0.124975	0.0957583	0.0355389	-0.0382971	-0.0706508	-0.0654462	RNA
LOC100133445	0.019769	-0.0141443	-0.0567706	-0.0774611	-0.073613	-0.0279604	0.00917212	0.0279456	RNA
RPS18P9	-0.0105332	0.0547752	0.114735	0.123878	0.0952433	0.0175688	-0.0305716	-0.0539396	RNA
DGCR10	0.0577088	0.0909962	0.0896132	0.0437475	-0.0170806	-0.0755458	-0.0841072	-0.0521069	RNA
PRPF40B	0.040343	0.0107119	-0.0380028	-0.0719942	-0.0857035	-0.0523831	-0.0155441	0.0133209	RNA
CYP3A5	0.0221087	0.0701785	0.104304	0.0959361	0.052489	-0.0251227	-0.0610705	-0.0578038	RNA
FNDC5	0.0611434	0.105926	0.107454	0.0668746	0.00134509	-0.069758	-0.0855097	-0.0635749	RNA
EIF2S2	0.039383	0.0921943	0.118991	0.101426	0.0435173	-0.0470857	-0.0789285	-0.0663164	RNA
NRG4	0.0354661	0.0814778	0.107625	0.0929485	0.0366378	-0.0494781	-0.0787684	-0.0611532	RNA
SPATA3.AS1	0.0667333	0.0552428	0.0121571	-0.0633784	-0.131032	-0.115314	-0.056106	-0.00326423	RNA
RMND1	0.0523158	0.0993694	0.113518	0.0762831	0.012385	-0.0600451	-0.0828406	-0.0645015	RNA
TSNAXIP1	0.0466099	0.0897827	0.0890359	0.0380867	-0.0221706	-0.0666493	-0.0626224	-0.0374663	RNA
IMP3	0.0660277	0.0570668	0.0122617	-0.0489623	-0.110385	-0.10835	-0.0558239	-0.0038687	RNA
POU2F1	-0.0276811	0.0619485	0.142356	0.150001	0.11122	0.0311386	-0.01591	-0.0500734	RNA
LOC101928940	0.0418857	0.0871331	0.108079	0.0853565	0.0282635	-0.0530976	-0.0819083	-0.0639651	RNA
SKIL	0.0244471	0.0741862	0.103611	0.0822229	0.0310031	-0.0259156	-0.0488255	-0.0508107	RNA
NMT1	0.0320007	0.0883226	0.125922	0.0950187	0.0125903	-0.067144	-0.0764515	-0.0534023	RNA
SOX12	0.0485687	0.101337	0.116655	0.0812027	0.017304	-0.0506637	-0.0725334	-0.0637115	RNA
ZC3H4	0.0549599	0.102797	0.11717	0.0762	0.00346726	-0.0659535	-0.0829386	-0.0641105	RNA
CCDC183.AS1	0.0634275	0.111373	0.107568	0.0563893	-0.00555415	-0.0647774	-0.0781465	-0.0594584	RNA
KNOP1	0.054995	0.104184	0.109682	0.0606655	-0.0159125	-0.0710236	-0.0719992	-0.0527767	RNA
DENND2D	0.00504881	0.0536086	0.0841452	0.0853225	0.0664553	0.00665125	-0.0337301	-0.0463428	RNA
STRBP	-0.0016825	0.057581	0.113344	0.117768	0.0731735	-0.00332783	-0.0335382	-0.0482588	RNA
EHD3	-0.0188467	0.0391258	0.102396	0.118498	0.0887919	0.0250924	-0.0156671	-0.0436564	RNA
MAVS	0.0240932	0.103444	0.147088	0.116078	0.052521	-0.0288299	-0.0628818	-0.0667196	RNA
ESYT1	-0.0116078	0.0610667	0.127658	0.129638	0.0826937	0.00302645	-0.0356267	-0.0512678	RNA
TREML2	0.00877092	0.0689225	0.1212	0.117396	0.0419852	-0.0523978	-0.0620379	-0.0469889	RNA
CDAN1	0.0433233	0.108424	0.132721	0.0959583	0.028478	-0.0523458	-0.0811749	-0.0679871	RNA
RAB6B	0.058695	0.0366715	-0.0111092	-0.0551768	-0.0882739	-0.074658	-0.0438597	-0.00550246	RNA
FBXO46	-0.0138344	0.0317156	0.0860155	0.106187	0.0808952	0.0101972	-0.024365	-0.0375665	RNA
ZNF750	0.0472892	0.112326	0.137485	0.103769	0.0374808	-0.048384	-0.0831063	-0.0740557	RNA
FAM115D	0.052805	0.0074417	-0.0606565	-0.105552	-0.113833	-0.0545791	-0.0123337	0.016758	RNA
CD160	0.0551192	0.0883655	0.0891374	0.0529475	-0.00664332	-0.0641582	-0.0787164	-0.0554545	RNA
PPWD1	0.00332302	0.0540121	0.0959775	0.0971779	0.0670027	-3.8e-05	-0.0354712	-0.047431	RNA
ELOVL2	0.0153169	0.0575672	0.0881888	0.0853137	0.0431061	-0.0300862	-0.0581394	-0.0468809	RNA
LOC100506655	0.0599946	0.101292	0.106201	0.0709875	0.00781401	-0.0693514	-0.0901662	-0.0642198	RNA
SLC39A7	0.0150058	0.0612937	0.100233	0.0981909	0.0540715	-0.0216642	-0.0543799	-0.05247	RNA
B3GALT2	0.0256664	0.076205	0.106525	0.0928141	0.0434811	-0.0292984	-0.0578672	-0.0562413	RNA
ENKUR	-0.0552369	0.0146111	0.0924531	0.118505	0.111157	0.0621536	0.022996	-0.0253042	RNA
SDCBP	0.015082	0.0685279	0.109342	0.103906	0.0589281	-0.0159547	-0.0496466	-0.0552988	RNA
HECTD1	0.0278206	0.0793152	0.103899	0.0811289	0.0321295	-0.0320287	-0.0542354	-0.051663	RNA
ATHL1	-0.00503636	0.0577848	0.118484	0.122933	0.0801749	0.000602191	-0.0408405	-0.0529626	RNA
CYTH2	0.0721185	0.0995969	0.0908886	0.0213312	-0.0724329	-0.105537	-0.0798127	-0.0451742	RNA
SMARCC2	0.044617	0.0751218	0.0811674	0.0513174	-0.000420061	-0.0551443	-0.0654792	-0.0458763	RNA
INVS	0.0513024	0.110209	0.11504	0.0708987	0.0126163	-0.0552841	-0.0787729	-0.060726	RNA
POM121L10P	0.0597795	0.102925	0.100547	0.0579421	-0.00253145	-0.073577	-0.0904331	-0.060852	RNA
SPA17	0.072155	0.0955127	0.0736976	0.0176048	-0.0545873	-0.0918937	-0.0800493	-0.0433083	RNA
MIR5695	0.0769826	0.0667322	0.0264043	-0.0142431	-0.0631357	-0.0909903	-0.084107	-0.0392531	RNA
MAK	0.0276576	0.0747666	0.0999773	0.0795674	0.031112	-0.0330064	-0.0588927	-0.0515299	RNA
TFIP11	0.00942429	-0.0254734	-0.0574314	-0.0647213	-0.0546442	-0.0188493	0.0104085	0.0266004	RNA
HEMGN	-0.0309036	0.0367545	0.111562	0.125762	0.0963521	0.0295691	-0.0116673	-0.0392834	RNA
TTC1	0.0391794	0.0814615	0.0992857	0.0683724	0.00814997	-0.0559593	-0.0708419	-0.0520099	RNA
ZNF497	0.049964	0.0248736	-0.0298001	-0.0744149	-0.0863784	-0.0535944	-0.0231766	0.00650443	RNA
PLXDC1	0.0215505	0.0833592	0.117888	0.0912037	0.041631	-0.0194872	-0.053368	-0.0566546	RNA
FBXL15	0.0830281	0.0708597	0.020456	-0.027353	-0.0770567	-0.102143	-0.0792024	-0.0287248	RNA
CD81.AS1	0.0292404	-0.0122405	-0.0587579	-0.0835179	-0.0883623	-0.0481015	-0.00727844	0.0256762	RNA
ARNTL	0.0189148	0.0675697	0.0981987	0.0885611	0.0495951	-0.0160687	-0.0495113	-0.053664	RNA
GRTP1.AS1	0.041883	0.0950664	0.11783	0.0770211	-0.000416363	-0.0723662	-0.0789716	-0.0495518	RNA
SEC63	-0.0749362	-0.0237316	0.0653198	0.116669	0.12162	0.0770069	0.038701	-0.0123752	RNA
WDR20	0.0192319	0.067262	0.0940652	0.0815996	0.0437938	-0.0161604	-0.0452725	-0.0487706	RNA
PISD	0.0689359	0.10654	0.0950225	0.0393222	-0.0266634	-0.0752994	-0.0811973	-0.0564485	RNA
HTRA2	0.0136352	-0.0176356	-0.054126	-0.0705863	-0.0623595	-0.01752	0.0113374	0.026045	RNA
CPSF4L	0.0207476	-0.0317785	-0.0888837	-0.104958	-0.0838187	-0.0237371	0.0142888	0.0366747	RNA
MYO5B	0.0448867	0.0963133	0.118741	0.089048	0.0240364	-0.0548517	-0.0819409	-0.0653081	RNA
ACVR2B	-0.0126607	0.0393209	0.0888707	0.0962284	0.0694848	0.00938187	-0.0229007	-0.0369662	RNA
CACNG1	-0.0372751	0.013661	0.0735778	0.102986	0.0953006	0.0436562	0.00502825	-0.0260117	RNA
KRI1	0.0237463	-0.0146966	-0.0581866	-0.0725298	-0.0712773	-0.0381005	-0.00197617	0.0241709	RNA
RBL1	0.0301239	0.0889221	0.122379	0.0841524	0.00512538	-0.0563067	-0.0611307	-0.0483038	RNA
SLC44A1	-0.0204182	0.0423019	0.106399	0.103204	0.0572155	0.00149914	-0.019162	-0.032413	RNA
GBP5	-0.082234	-0.0196947	0.0845782	0.138863	0.133498	0.0706649	0.0267256	-0.0170537	RNA
RBM41	-0.0657186	0.00743322	0.102182	0.121304	0.0730504	0.0280993	0.0183652	-0.00758799	RNA
TLCD1	0.0302934	0.0716801	0.0924012	0.081445	0.0407064	-0.0312888	-0.0653847	-0.0561022	RNA
SART3	0.0311923	0.081624	0.107455	0.0864341	0.0329642	-0.0350991	-0.0623457	-0.056182	RNA
LINC00861	0.0466694	0.0753092	0.0860759	0.0533489	-0.0151787	-0.068364	-0.0716253	-0.0466645	RNA
FILIP1L	0.0564515	0.0966957	0.101887	0.068824	0.0116933	-0.0597596	-0.0823781	-0.0636622	RNA
PPAPDC1B	0.0406684	0.0708036	0.0725477	0.0455271	0.00613458	-0.040462	-0.0564218	-0.0453979	RNA
SP140	-0.00513991	0.070064	0.133361	0.123648	0.0686431	-0.00771722	-0.0437709	-0.0526221	RNA
C2orf49	0.0306402	0.0845586	0.110757	0.0836419	0.0254041	-0.0422156	-0.0590717	-0.0520803	RNA
TBC1D8	0.0356117	0.0708334	0.0838831	0.066207	0.0261709	-0.0335231	-0.0585321	-0.0522321	RNA
DIABLO	-0.0210319	0.0315952	0.0866688	0.0959754	0.0664241	0.0117717	-0.0131956	-0.0291032	RNA
PAQR3	-0.0472923	0.00665734	0.0794944	0.113784	0.108942	0.0499536	0.00854901	-0.026205	RNA
HP	0.0291289	0.0852241	0.102182	0.0670261	0.0206528	-0.0408706	-0.0603916	-0.0464093	RNA
CACNB3	-0.00416984	0.0438286	0.0853093	0.0866713	0.0611858	0.00381147	-0.0261144	-0.0376857	RNA
POP5	0.0760222	0.110518	0.0803715	0.00181812	-0.0748367	-0.094115	-0.0670205	-0.0378729	RNA
WTAPP1	0.0952018	0.0871359	0.0361647	-0.031214	-0.10678	-0.134483	-0.0975701	-0.0307534	RNA
OR5K2	0.0391819	0.0891796	0.0973024	0.0595512	0.0104313	-0.0367247	-0.0515517	-0.0487705	RNA
NKIRAS1	0.0354548	0.082971	0.104647	0.0772464	0.021011	-0.0436443	-0.0638487	-0.0544245	RNA
RNF25	-0.0211437	0.0245569	0.0788226	0.0966183	0.0810596	0.0228552	-0.0125433	-0.032503	RNA
SRSF10	0.0349984	0.0925254	0.12036	0.0885728	0.0197501	-0.0442802	-0.0586854	-0.0594468	RNA
HAR1A	0.0137547	0.0545742	0.0891754	0.0962604	0.0748461	0.00843368	-0.0407599	-0.0594383	RNA
SETD9	0.00531147	0.0597993	0.0986271	0.0958249	0.0623208	-0.00434393	-0.0341877	-0.0442697	RNA
N4BP3	0.0150373	0.074414	0.114873	0.108359	0.0682616	-0.0071487	-0.0474509	-0.0588625	RNA
DCP1A	0.0150744	0.069655	0.115261	0.110667	0.0554861	-0.0302161	-0.0639297	-0.0568319	RNA
LINC01061	0.0202688	0.0782839	0.106189	0.0903722	0.0505094	-0.0185491	-0.0519959	-0.0547643	RNA
SLC16A8	0.0450526	0.099159	0.116686	0.0831349	0.0257063	-0.0524355	-0.0778082	-0.0617693	RNA
PTPN2	-0.0395853	0.022213	0.103407	0.1258	0.0944378	0.0227198	-0.0115833	-0.0333589	RNA
MIR374C	0.0375267	0.0962876	0.12329	0.0991648	0.0442291	-0.0447748	-0.0782613	-0.0662226	RNA
ME3	0.070025	0.0980737	0.0779943	0.0209893	-0.0422369	-0.081678	-0.0786213	-0.0466024	RNA
ANKRD20A9P	-0.00619247	0.0456214	0.100666	0.0960101	0.0419919	-0.0225587	-0.0360274	-0.0318104	RNA
SPTBN5	0.0503819	0.0946948	0.0985239	0.053877	-0.00733892	-0.0599204	-0.0687482	-0.0512251	RNA
DOK6	0.0155914	0.069156	0.110335	0.0998466	0.0494229	-0.0214938	-0.0519294	-0.0541966	RNA
TEX38	0.00988824	0.0638871	0.0968651	0.0943944	0.0782171	0.0219211	-0.0289114	-0.0561867	RNA
STRN3	-0.0053007	0.0780938	0.137043	0.111234	0.0459747	-0.0138495	-0.0322502	-0.0423187	RNA
AGPAT4	0.0418505	0.0879716	0.103787	0.0762963	0.0246802	-0.0434156	-0.0690691	-0.0587257	RNA
LOC101928731	0.0223378	0.0845219	0.120965	0.106041	0.0597599	-0.0210843	-0.0618792	-0.0633532	RNA
MED11	0.0205582	-0.031773	-0.0934216	-0.109066	-0.0896349	-0.0312764	0.0112458	0.0420533	RNA
RAD9A	-0.000101656	-0.0394874	-0.0750127	-0.0814851	-0.058601	-0.000520117	0.0290177	0.0367388	RNA
CCDC12	0.00573523	0.0709064	0.12063	0.110519	0.0606101	-0.0206698	-0.0483016	-0.0503537	RNA
ITPK1.AS1	0.00418836	0.0713584	0.12345	0.125706	0.088014	0.000737296	-0.0487367	-0.0611484	RNA
PDIA3	0.0381975	0.0828316	0.105548	0.0826733	0.0183872	-0.0576788	-0.0712177	-0.053225	RNA
NUBP2	0.0247258	0.0677395	0.0965263	0.0792594	0.0240674	-0.027018	-0.0419457	-0.0465261	RNA
LOC101928943	0.00480958	0.0587988	0.0993766	0.0963634	0.0653103	-0.000871892	-0.0400011	-0.0499347	RNA
LOC102724153	-0.0237793	-0.0761121	-0.0998383	-0.0794214	-0.0503163	-0.0118376	0.0306513	0.0584967	RNA
DMAP1	0.0480815	0.0951025	0.106468	0.0873349	0.0413911	-0.044116	-0.0781545	-0.0676521	RNA
RBM4	0.04391	0.0772311	0.0835201	0.0453795	-0.0184624	-0.0645516	-0.0622247	-0.0401369	RNA
TMEM80	0.0664523	0.0959224	0.0784399	0.0271826	-0.0311219	-0.0743647	-0.0739879	-0.0470098	RNA
pHILIC_173.092_8.1	0.341531	0.600177	0.580768	0.215716	-0.153051	-0.363753	-0.489667	-0.329242	Metabolite
pHILIC_263.1235_11.4	0.225563	0.371158	0.379914	0.162967	-0.0880953	-0.23315	-0.32467	-0.231519	Metabolite
pHILIC_189.0869_10.4	0.210575	0.384301	0.374733	0.111036	-0.140511	-0.190075	-0.24058	-0.218396	Metabolite
pHILIC_161.1283_8.1	-0.182055	-0.0825303	0.156053	0.441884	0.476074	0.22719	0.0263411	-0.0781058	Metabolite
pHILIC_175.1076_7.6	0.317967	0.351934	0.169313	-0.0541987	-0.170914	-0.208822	-0.232175	-0.183686	Metabolite
pHILIC_263.0868_10.8	-0.0280236	-0.245695	-0.34146	-0.321288	-0.224553	0.00678113	0.129063	0.132977	Metabolite
nHILIC_216.0704_10.5	-0.0082936	-0.187982	-0.332948	-0.328984	-0.230463	-0.0143208	0.113221	0.151977	Metabolite
nHILIC_261.0725_10.7	0.157538	0.0228905	-0.150973	-0.314905	-0.366278	-0.255565	-0.0809742	0.039805	Metabolite
pHILIC_229.1543_7.2	-0.026165	0.123745	0.169406	0.150505	0.202028	0.223738	0.135229	-0.042866	Metabolite
pHILIC_203.1501_13.6	-0.0608541	0.0937986	0.205574	0.231915	0.225054	0.208027	0.121771	-0.0451147	Metabolite
nHILIC_296.0378_11	-0.0391543	-0.107939	-0.00607027	0.223547	0.268644	0.272857	0.169019	-0.10381	Metabolite
pHILIC_229.1544_10.4	0.0103661	0.136063	0.176789	0.155432	0.167143	0.175315	0.0573829	-0.0870303	Metabolite
pHILIC_142.1225_1.3	0.30163	0.316252	0.0763216	-0.0753864	-0.083425	-0.0122035	-0.053719	-0.149677	Metabolite
nHILIC_120.0124_7.6	-0.0734279	-0.0440774	0.0777946	0.166255	-0.0681498	-0.314932	-0.318801	0.0311403	Metabolite
nHILIC_160.0251_10.4	-0.0442348	0.108097	0.235258	0.269002	0.221623	0.0586982	-0.032536	-0.0795476	Metabolite
nHILIC_173.0567_7.6	0.144093	0.183582	0.14194	0.0496304	-0.0869998	-0.192895	-0.168298	-0.10209	Metabolite
nRPLC_311.2957_11.4	0.0251157	-0.0991854	-0.211505	-0.240644	-0.233577	-0.126586	0.00287211	0.103917	Metabolite
pHILIC_229.1181_10.9	0.080579	0.191308	0.21482	0.136329	0.0477492	-0.0535811	-0.11996	-0.116001	Metabolite
nHILIC_833.5227_5.2	-0.150436	0.00477308	0.277501	0.260778	-0.0196447	-0.0781909	0.0760535	0.0551439	Metabolite
pHILIC_245.1856_12.4	0.077568	0.14993	0.186605	0.1476	0.0527611	-0.0890135	-0.147719	-0.110473	Metabolite
pHILIC_152.0705_7.6	0.231881	0.181856	-0.0983313	-0.226053	-0.124725	-0.00952185	0.0246183	-0.0369608	Metabolite
pHILIC_146.1175_11	-0.096654	-0.047196	0.0448339	0.128027	0.170137	0.141979	0.083824	0.00089369	Metabolite
nRPLC_257.2122_9.9	-0.0610005	0.0467071	0.175703	0.203668	0.14202	0.0466312	0.0092559	-0.038149	Metabolite
nHILIC_204.0665_5.1	-0.0429607	0.0272398	0.161724	0.221316	0.117004	-0.051216	-0.0851266	-0.0437866	Metabolite
nRPLC_204.0666_4.3	-0.0857663	-0.144162	-0.161862	-0.0604953	0.0961234	0.181781	0.15009	0.0693114	Metabolite
pHILIC_764.557_4.7	-0.0531852	-0.133873	-0.188428	-0.171192	-0.0675973	0.0864205	0.122786	0.099663	Metabolite
pRPLC_339.0751_7.2	0.082734	0.151385	0.135443	0.0384438	-0.0896324	-0.171126	-0.13091	-0.0510198	Metabolite
pRPLC_267.1228_8.3	0.0782536	-0.017801	-0.144572	-0.218841	-0.205945	-0.0804577	0.00431734	0.0466435	Metabolite
nRPLC_321.2435_9.9	0.116057	0.0506968	-0.0578406	-0.137148	-0.176644	-0.197574	-0.138853	-0.0127848	Metabolite
pRPLC_464.1915_7	-0.0270227	-0.136886	-0.18176	-0.15533	-0.119602	-0.0369194	0.0414808	0.0942103	Metabolite
nHILIC_252.09_6.7	-0.248127	-0.109354	0.106384	-0.0591176	-0.134526	-0.082419	-0.0327856	0.123098	Metabolite
pRPLC_295.1292_1.3	-0.0349987	0.00900915	0.0721569	0.124035	0.138544	0.089335	0.0244735	-0.0412038	Metabolite
nRPLC_448.3069_9.4	0.0715457	-0.191061	-0.283285	-0.0709392	0.0533962	0.0378305	-0.0968136	-0.0836332	Metabolite
pRPLC_239.0914_5.1	0.186135	0.218246	0.0020653	0.0476493	0.0498277	-0.0131923	0.0206747	-0.0837049	Metabolite
nHILIC_238.0929_7.3	-0.0536114	0.0328569	0.0602586	-0.00837217	-0.118524	0.13108	0.240593	0.103924	Metabolite
pRPLC_162.1123_0.6	-0.08666	-0.0485439	0.0418532	0.130819	0.172754	0.119329	0.0524683	-0.00956452	Metabolite
pRPLC_417.3348_10.5	0.0864085	0.108492	0.102853	0.0650127	-0.00603111	-0.090432	-0.119989	-0.087243	Metabolite
pHILIC_118.0861_7	-0.0480939	-0.00884793	0.0500385	0.110352	0.142589	0.113242	0.0416691	-0.0247574	Metabolite
nRPLC_251.2016_10	-0.0338541	0.0692395	0.157573	0.156578	0.105935	0.0460866	0.00322437	-0.0428448	Metabolite
nRPLC_267.1238_8.3	-0.0513239	0.0191959	0.097157	0.128818	0.123791	0.0756895	0.0162522	-0.0345877	Metabolite
pHILIC_229.1181_10.5	0.0438019	-0.0431997	-0.126516	-0.163787	-0.169536	-0.0950437	-0.013289	0.0498723	Metabolite
nHILIC_181.0717_3.5	-0.0838138	-0.0345721	0.0368172	0.111817	0.160563	0.128583	0.0733062	0.0045171	Metabolite
nRPLC_171.1027_5.6	-0.035804	-0.104598	-0.156208	-0.133454	-0.0524664	0.0692655	0.119188	0.0904709	Metabolite
pRPLC_704.4472_10.9	0.146842	0.260991	0.129331	-0.00152985	0.0199805	0.061317	0.0185287	-0.096967	Metabolite
nRPLC_159.1026_3.8	0.0917546	0.028288	0.0205682	0.0164008	-0.056595	-0.206729	-0.204177	-0.079102	Metabolite
nHILIC_128.0352_7.6	-0.069656	-0.0385126	0.0372016	0.119783	0.185683	0.162851	0.0521661	-0.0349285	Metabolite
nHILIC_165.0768_3.4	-0.0446197	0.0279336	0.107625	0.141793	0.123711	0.0574552	0.00320597	-0.0294448	Metabolite
pRPLC_312.1305_2.8	-0.0610194	0.0298483	0.114108	0.130771	0.109897	0.0684826	0.0426138	-0.0100669	Metabolite
pHILIC_294.1541_7.3	-0.128676	-0.118523	-0.0333744	0.0559928	0.117739	0.137185	0.128827	0.0660785	Metabolite
nRPLC_153.0193_2.1	0.150505	-0.00672231	-0.114377	-0.0821086	-0.0732998	-0.14334	-0.165644	-0.0973887	Metabolite
nRPLC_411.127_3.6	-0.0404041	0.0475917	0.129166	0.123858	0.0939069	0.0833089	0.0563762	-0.0223565	Metabolite
pHILIC_428.3736_5.5	0.124472	0.148496	0.0780919	-0.0345359	-0.124934	-0.141883	-0.0997676	-0.0548077	Metabolite
nRPLC_471.3474_11.3	-0.0938898	-0.121809	-0.0755173	0.0150005	0.10441	0.12766	0.0773713	0.0309283	Metabolite
nHILIC_361.1254_3.3	-0.119013	-0.0467004	0.0543924	0.0992569	0.0838857	0.0765202	0.0866742	0.056688	Metabolite
pRPLC_166.0724_1.2	-0.0544022	0.00157478	0.0789497	0.128967	0.13621	0.0921722	0.0372833	-0.0263938	Metabolite
pRPLC_544.3392_9.8	-0.0596521	0.0170241	0.0772627	0.111903	0.149903	0.128684	0.0653927	-0.0178784	Metabolite
pHILIC_257.1127_2	-0.0158562	0.038146	0.0934055	0.123675	0.115386	0.0581464	0.0012826	-0.0479981	Metabolite
nHILIC_235.0723_6.5	0.0500037	-0.0273082	-0.115534	-0.161951	-0.140199	-0.0510017	-0.00643089	0.0269416	Metabolite
nRPLC_257.1759_8.8	-0.0389054	-0.129162	-0.174206	-0.117378	-0.00432096	0.0881334	0.0809564	0.0537394	Metabolite
nRPLC_465.2489_8.6	-0.0689656	-0.0943993	-0.0771104	-0.0152707	0.0554423	0.1082	0.0945372	0.0466736	Metabolite
nHILIC_271.0614_5.2	0.0290035	0.071718	0.104127	0.130533	0.136391	0.0465061	-0.0611663	-0.0973352	Metabolite
nHILIC_504.3095_5.8	-0.108996	-0.109703	-0.0525456	0.020423	0.0844975	0.1293	0.120512	0.0597347	Metabolite
pRPLC_777.6945_7.2	0.0496143	0.0969683	0.099007	0.0560526	0.00694131	-0.0393057	-0.0549425	-0.0569603	Metabolite
nRPLC_395.1897_10	0.0939107	0.0539159	-0.0252766	-0.0905821	-0.132496	-0.117633	-0.0714902	-0.0141684	Metabolite
nRPLC_271.228_10.3	-0.0871784	-0.0428077	0.0556848	0.134434	0.149325	0.0923033	0.0520934	0.00400002	Metabolite
pHILIC_249.1077_10.8	0.076283	0.0327821	-0.052482	-0.134203	-0.165575	-0.111976	-0.043735	0.0162937	Metabolite
nRPLC_327.2538_10.5	-0.0207189	-0.0981133	-0.145862	-0.132596	-0.0636778	0.0282805	0.0595289	0.0637156	Metabolite
nHILIC_149.0455_5.6	-0.0953848	-0.049195	0.0472028	0.122652	0.144592	0.115329	0.0724587	0.0135027	Metabolite
pRPLC_478.2927_9.7	-0.101828	-0.0831909	-0.01355	0.0510045	0.0903573	0.096032	0.0754237	0.0416229	Metabolite
pHILIC_174.1237_7.5	-0.0987494	-0.0704414	0.00086154	0.0682933	0.120141	0.127671	0.0994324	0.0351619	Metabolite
pHILIC_337.1234_11.6	-0.0674065	-0.116769	-0.118742	-0.080874	-0.0261658	0.0435617	0.0906314	0.0859961	Metabolite
pHILIC_223.1438_4.1	0.0649907	0.137303	0.127651	0.0305354	-0.0605626	-0.106604	-0.0730622	-0.033753	Metabolite
nHILIC_214.0488_7.2	-0.0936761	-0.074528	-0.00979411	0.0586902	0.11465	0.135776	0.101333	0.0319601	Metabolite
pRPLC_468.3085_9.3	0.0268448	-0.0240403	-0.0853911	-0.122154	-0.124713	-0.065118	0.00368035	0.0482816	Metabolite
nRPLC_399.3268_11.1	-0.046853	-0.124452	-0.108488	-0.0528966	-0.0376641	-0.0245601	0.0159538	0.0661108	Metabolite
nRPLC_223.1704_9.4	-0.0454367	0.0211357	0.0923524	0.125215	0.123904	0.0718827	0.0257403	-0.0245193	Metabolite
nRPLC_195.139_8.6	-0.0345301	0.0186666	0.0725976	0.0935117	0.10123	0.0775253	0.0311852	-0.0259023	Metabolite
pRPLC_524.3708_10.6	-0.0870653	-0.113118	-0.0750949	-0.0141735	0.0296451	0.0683631	0.0880057	0.0669075	Metabolite
nHILIC_177.0404_7.8	-0.0486582	-0.0173416	0.0394965	0.0886691	0.111987	0.0812947	0.0292023	-0.0134386	Metabolite
nHILIC_146.0458_7.6	-0.0190374	0.0480225	0.112667	0.120133	0.0915986	0.0359525	-0.00705464	-0.0421129	Metabolite
nRPLC_297.2435_10.2	0.0100908	0.097308	0.118379	0.0875155	0.0918611	0.0891778	0.0179142	-0.0634548	Metabolite
pHILIC_834.5975_5	-0.0352918	0.0377357	0.102931	0.123335	0.118247	0.0752002	0.0200021	-0.0340566	Metabolite
pHILIC_179.0484_7.4	-0.0362359	-0.0742877	-0.104365	-0.104228	-0.0628469	0.025922	0.0795803	0.0729546	Metabolite
nRPLC_229.0868_7.2	0.00311036	-0.0488813	-0.112357	-0.126597	-0.0828148	-0.00372835	0.0401917	0.0547927	Metabolite
nHILIC_245.0431_7.2	-0.0468298	-0.0147422	0.03197	0.0777454	0.106884	0.080431	0.0346281	-0.00953876	Metabolite
pRPLC_261.1446_1	-0.0316115	0.00911955	0.0638118	0.101921	0.103225	0.0492888	0.00222857	-0.0256176	Metabolite
nRPLC_269.2122_9.3	-0.0227105	0.0224916	0.0863785	0.114957	0.0962513	0.0358238	-0.00966745	-0.0379103	Metabolite
nHILIC_281.2484_1	0.0104119	0.064112	0.0958172	0.0956604	0.0778591	0.0263021	-0.027689	-0.0554338	Metabolite
nRPLC_432.1927_8.8	-0.0181686	-0.0894499	-0.122648	-0.102198	-0.0530943	0.0125146	0.0356567	0.0494311	Metabolite
pHILIC_104.0705_8.1	-0.0117194	0.0242733	0.0672398	0.0977823	0.110423	0.0566987	-0.0152935	-0.0514654	Metabolite
nRPLC_407.2438_8.8	0.0782049	0.082926	0.0507662	-0.0148953	-0.0806328	-0.109099	-0.0897844	-0.0409961	Metabolite
pHILIC_742.5724_5.1	0.0318713	-0.0336277	-0.0889542	-0.111323	-0.117628	-0.0762664	-0.0289356	0.0266041	Metabolite
nHILIC_124.0073_8.7	-0.0547387	-0.0329202	0.0203938	0.0718512	0.0991068	0.0775806	0.0383793	-0.00286043	Metabolite
nRPLC_331.1762_7.2	-0.00334746	-0.0535137	-0.0915344	-0.10185	-0.0904398	-0.0393507	0.01957	0.0587983	Metabolite
nRPLC_315.2541_9.2	0.0167033	-0.0276338	-0.0777294	-0.101806	-0.0983275	-0.0408485	0.0115726	0.0386505	Metabolite
nHILIC_167.0349_1.3	-0.0761664	-0.0599237	-0.00955487	0.0451172	0.0867889	0.0935556	0.0705427	0.0272682	Metabolite
nHILIC_191.0197_11.2	-0.0270375	0.0168674	0.0678256	0.0898471	0.085794	0.049903	0.00797816	-0.0251376	Metabolite
nRPLC_463.3428_11	-0.0187957	-0.0565778	-0.0815284	-0.077268	-0.0512926	0.00254446	0.0414307	0.0501943	Metabolite
nHILIC_118.0509_8.9	-0.042425	-0.0708756	-0.0748523	-0.0471598	-0.0025558	0.0431848	0.0586295	0.0483593	Metabolite
pHILIC_768.5558_3.5	0.0304418	-0.0294919	-0.0909976	-0.116055	-0.101393	-0.0392761	0.00210454	0.0307727	Metabolite
nHILIC_280.0754_8.9	0.00917116	-0.00571064	-0.0232571	-0.0327805	-0.0320291	-0.015571	-0.00113384	0.00897069	Metabolite
nRPLC_315.2541_9.4	0.00164573	-0.0539592	-0.0969317	-0.0957491	-0.0671409	-0.0129372	0.0206808	0.0384396	Metabolite
nRPLC_155.0713_3.6	-0.0695854	-0.0620847	-0.0274037	0.011933	0.0378868	0.0591044	0.0662041	0.0450514	Metabolite
nHILIC_333.0592_10.7	-0.0334281	-0.072225	-0.0846836	-0.0724491	-0.0448184	0.00759583	0.0448393	0.0586914	Metabolite
pRPLC_169.0971_1.6	-0.0556625	-0.0833752	-0.0688943	-0.0218386	0.0214019	0.0562788	0.063037	0.0462394	Metabolite
pHILIC_282.119_6.7	-0.0566848	-0.021535	0.0434928	0.0896705	0.0961237	0.0698948	0.0427345	0.00264003	Metabolite
nHILIC_327.2328_1	-0.0321956	-0.0674539	-0.0938089	-0.0819757	-0.0318978	0.0441788	0.072265	0.0544971	Metabolite
pHILIC_163.0534_7.5	0.0274888	0.0606772	0.0940359	0.0843333	0.0237111	-0.0593147	-0.0761705	-0.0483132	Metabolite
nHILIC_163.0612_4.5	-0.0219033	-0.0554768	-0.0749397	-0.0548475	-0.0084102	0.0365424	0.0427593	0.0346224	Metabolite
nRPLC_265.2171_10.3	-0.0263329	0.0186744	0.0709145	0.0901296	0.080442	0.0462543	0.0144775	-0.0227589	Metabolite
nRPLC_541.2651_6.6	-0.0376493	-0.084904	-0.0959078	-0.0546419	0.00884756	0.0627545	0.0659779	0.0417769	Metabolite
nRPLC_227.1288_7.1	0.0234161	0.0615966	0.0786541	0.0575473	0.0200958	-0.0209984	-0.0427698	-0.0430078	Metabolite
pRPLC_380.2561_9.4	-0.0547295	-0.040192	0.025128	0.0853013	0.11291	0.0892236	0.0285198	-0.0160547	Metabolite
nHILIC_247.057_11.8	0.0721832	0.0539461	-0.00792037	-0.0689911	-0.110278	-0.0902045	-0.0475845	-0.00708238	Metabolite
nRPLC_283.1088_9.6	-0.0549893	-0.070473	-0.0579142	-0.0188393	0.0334774	0.0732537	0.0742361	0.0447851	Metabolite
pRPLC_454.2927_9.9	0.0142432	-0.0237689	-0.0762883	-0.107592	-0.0941759	-0.0307857	0.0163806	0.039989	Metabolite
pRPLC_482.324_9.7	0.0219461	-0.0132719	-0.0804755	-0.132212	-0.0995575	0.0107482	0.0565071	0.0374334	Metabolite
nHILIC_183.0294_2.1	0.0088742	-0.0251224	-0.0734331	-0.101376	-0.100672	-0.0450204	0.0189828	0.0487171	Metabolite
nRPLC_433.2595_11.1	0.0702135	0.0567711	0.0116407	-0.0409048	-0.0844392	-0.0911142	-0.0667288	-0.0259909	Metabolite
Pr_NCAM1	-0.395034	-0.475571	-0.634793	-0.45661	-0.0219818	0.191062	0.177886	0.537842	Protiens
Pr_SH3GL3	0.164867	-0.207344	-0.547847	-0.597825	-0.416273	-0.141176	-0.0399002	0.0981121	Protiens
Pr_ENO1	0.132712	0.274306	0.27285	0.281121	0.125705	-0.0204798	0.0943255	-0.142836	Protiens
Pr_LDHB	0.186361	-0.202726	-0.69779	-0.778605	-0.594245	-0.188647	0.111551	0.26948	Protiens
Pr_CPB2	-0.00599549	0.0686666	0.129808	0.1196	0.0660235	-0.00360037	-0.0317014	-0.0442447	Protiens
Pr_ILK	0.0253864	0.122681	0.193719	0.190458	0.145039	0.0363281	-0.0439921	-0.104836	Protiens
Pr_CFHR4	0.212204	-0.0938834	-0.432454	-0.366513	-0.218851	-0.11188	-0.169192	-0.0362348	Protiens
Pr_HV330	0.081461	0.0325006	-0.167948	-0.219316	-0.121045	-0.0057689	0.0453174	0.0827148	Protiens
Pr_ITIH4	0.042887	0.00911889	-0.110453	-0.13399	-0.0627843	0.0602559	0.0631885	0.0176576	Protiens
Pr_KV310	0.0582314	-0.191266	-0.388902	-0.430794	-0.414529	-0.251513	-0.00748757	0.181941	Protiens
Pr_TGFBI	0.115323	0.198282	0.247467	0.201713	0.0654123	-0.136494	-0.204146	-0.163407	Protiens
Pr_KVD33_4	0.0419954	-0.124999	-0.296043	-0.294438	-0.205027	-0.0747746	0.0239094	0.108421	Protiens
Pr_LV140	-0.00778736	0.0495382	-0.280943	-0.431265	-0.112648	0.141193	0.0831184	0.129244	Protiens
Pr_PLTP	0.090047	0.217375	0.230449	0.158424	0.0644544	-0.0654858	-0.140325	-0.131677	Protiens
Pr_SAA4	-0.0524096	-0.144878	-0.162206	-0.094753	-0.039862	0.0216926	0.0685515	0.0847418	Protiens
Pr_LYVE1	-0.137768	-0.00567742	0.14867	0.186123	0.169786	0.110848	0.0831701	0.0368111	Protiens
Pr_LBP	-0.0123574	0.00638385	0.164279	0.201052	0.0427633	-0.0886094	-0.100398	-0.0967427	Protiens
Pr_IGF2	0.0181871	0.0941589	0.14633	0.131693	0.074101	-0.0166485	-0.0620544	-0.0688639	Protiens
Pr_KV320_2	-0.0182973	-0.115268	-0.164166	-0.131296	-0.0638683	0.0321463	0.0665061	0.070675	Protiens
Pr_FBLN1	0.047518	0.0893508	0.103983	0.0817303	0.0274665	-0.0400728	-0.0692715	-0.071363	Protiens
Pr_GPR116	0.0480496	-0.103122	-0.243538	-0.262282	-0.19356	-0.0698947	0.00171084	0.0794676	Protiens
Pr_CETP	-0.0258065	-0.102462	-0.14995	-0.134664	-0.0806114	0.00822117	0.0644352	0.0830999	Protiens
Pr_GP5	-0.00196834	-0.152272	-0.245909	-0.203511	-0.11183	-0.0197138	0.0433356	0.0984192	Protiens
Pr_VASN	-0.014653	0.118717	0.213732	0.197938	0.120263	0.0241014	-0.0228371	-0.0671548	Protiens
Pr_PFN1	-0.148932	0.0573563	0.444346	0.470295	0.117396	-0.251064	0.0877245	0.0838469	Protiens
Pr_APOA4	0.0252465	-0.0278497	-0.0909797	-0.10278	-0.0810066	-0.0240591	0.0132803	0.0360782	Protiens
Pr_SERPING1	0.0514191	-0.0510352	-0.143147	-0.158287	-0.124916	-0.0551426	-0.0152916	0.0304823	Protiens
Pr_SEPP1	0.163572	0.223031	0.00616321	-0.120341	-0.0922954	-0.0176893	-0.0232263	-0.0536097	Protiens
Pr_IGHM.1	0.326113	0.437694	0.370752	0.202218	0.145463	0.0455669	0.00610891	-0.219989	Protiens
Pr_SHBG	0.0622695	0.139985	0.152319	0.097227	0.0448444	-0.0210938	-0.0699908	-0.0886072	Protiens
Pr_LV147	-0.0161735	-0.0684854	-0.098894	-0.0921605	-0.0572391	0.0058629	0.0412172	0.0552407	Protiens
Pr_KRT17	-0.247421	-0.405808	-0.395657	-0.212676	0.0040179	0.163576	0.21176	0.245984	Protiens
Pr_APOE	0.00333849	-0.0338753	-0.0640247	-0.0682472	-0.0508072	-0.0049441	0.0206805	0.030359	Protiens
Pr_TLN1	-0.11462	0.0791934	0.285086	0.376951	0.339244	0.16661	0.0516537	-0.0629345	Protiens
Pr_B2M	-0.117608	-0.0997171	-0.0664647	-0.0123222	0.106398	0.199606	0.170175	0.0715014	Protiens
Pr_ATRN	-0.0514761	-0.0719436	-0.0705949	-0.033083	0.0161405	0.065466	0.0795838	0.0531723	Protiens
Pr_PI16	-0.0852523	-0.0280452	0.129566	0.224277	0.211743	0.0929947	-0.025397	-0.0634458	Protiens
Pr_INPP5E	-0.0948976	-0.0690406	0.0150029	0.101573	0.200126	0.242059	0.161636	0.00651574	Protiens
Pr_MYH9	-0.0115287	0.225073	0.349557	0.278232	0.158285	0.0196451	-0.0504281	-0.105899	Protiens
Pr_MBL2	0.0282973	-0.0415596	-0.0770227	-0.185061	-0.289821	-0.214294	-0.0333159	0.0990978	Protiens
Pr_MTHFD1	-0.228595	-0.312954	-0.25385	-0.0615426	0.153196	0.296894	0.242846	0.151217	Protiens
Pr_RBP4	-0.0243071	-0.0778602	-0.104871	-0.0827406	-0.0415349	0.0153874	0.0527688	0.0610853	Protiens
Pr_CST3	0.0403111	0.123832	0.156641	0.117961	0.05069	-0.0537327	-0.0954085	-0.0760563	Protiens
Pr_IGFALS	0.0213587	0.0606561	0.0759998	0.0567826	0.026361	-0.0184635	-0.0411364	-0.0396075	Protiens
Pr_THBS1	-0.023135	0.134605	0.286394	0.295343	0.186805	-0.0195632	-0.0951593	-0.104947	Protiens
Pr_HPX	-0.0360773	-0.0596595	-0.0505898	-0.0183392	0.0113345	0.0357795	0.0431393	0.0340348	Protiens
Pr_A1BG	0.00570178	0.0379804	0.0596974	0.0525055	0.0311915	-0.00171838	-0.0193459	-0.0254534	Protiens
Pr_CD14	0.0349622	0.0950054	0.149086	0.134415	0.072989	-0.0368534	-0.097592	-0.0940688	Protiens
Pr_SERPINA3	0.014975	-0.0212368	-0.0690335	-0.0740528	-0.0489687	-0.00853111	0.0181127	0.025363	Protiens
Pr_C1S	0.0192242	-0.000879384	-0.0349503	-0.0503898	-0.0417173	-0.0126939	0.00257451	0.00926082	Protiens
Pr_HBD	-0.00694557	0.0747619	0.131851	0.145212	0.156776	0.10086	-0.000842793	-0.0811901	Protiens
Pr_CTTNBP2	0.0178205	-0.205134	-0.345218	-0.355467	-0.255264	-0.00680763	0.118119	0.132538	Protiens
Pr_FCN3	0.0501646	-0.0205644	-0.108333	-0.122239	-0.0860595	-0.0238455	0.00291066	0.0150215	Protiens
Pr_SERPINF1	0.0204463	-0.0312742	-0.0727375	-0.0878961	-0.0859412	-0.0503965	-0.00818938	0.0326541	Protiens
Pr_MAN2B2	-0.185532	-0.104039	0.142577	0.287929	0.315884	0.188585	0.0386096	-0.0337485	Protiens
Pr_CNDP1	-0.147694	-0.144693	0.127704	0.198829	0.0329539	-0.0450763	-0.0995125	-0.0633906	Protiens
Pr_IL1RAP.1	0.0162588	0.088399	0.134362	0.124645	0.0850379	0.00763561	-0.0522211	-0.0766536	Protiens
Pr_ORM2	-0.00252413	-0.0745919	-0.12351	-0.117049	-0.0830626	-0.0169561	0.0334544	0.058685	Protiens
Pr_LV144	0.0104734	-0.0784864	-0.14172	-0.141208	-0.100766	-0.0237857	0.0229443	0.0544155	Protiens
Pr_ITIH1	-0.0341568	-0.0123125	0.00801325	0.0207527	0.0392373	0.0531323	0.0434562	0.0163695	Protiens
Pr_CA1	-0.0470017	0.0240555	0.118846	0.175891	0.177839	0.091009	-0.0060676	-0.0642749	Protiens
Pr_ALB	-0.0180351	0.0374524	0.0831185	0.0865792	0.0746095	0.0408884	0.0153031	-0.0229257	Protiens
Pr_ACTBL2	-0.0983003	0.0511135	0.221859	0.287645	0.25845	0.118572	0.0237548	-0.053122	Protiens
Pr_CAPZB	0.155326	0.0707907	-0.0878121	-0.195652	-0.225406	-0.162181	-0.10304	-0.0249012	Protiens
Pr_KV311	-0.037235	-0.0959459	-0.127203	-0.106697	-0.0494988	0.0377749	0.0758734	0.0745249	Protiens
Pr_PROZ	-0.0225591	0.068435	0.133378	0.128491	0.113547	0.0828962	0.0257655	-0.0450114	Protiens
Pr_APOL1	0.0230496	-0.0097002	-0.0544877	-0.0811273	-0.0763788	-0.0310521	0.00509547	0.0238623	Protiens
Pr_LYZ	0.00682064	-0.0721467	-0.133867	-0.135647	-0.104662	-0.0296031	0.02885	0.0588682	Protiens
Pr_C8A	0.020435	0.0517034	0.0648645	0.0457713	0.0127414	-0.0245589	-0.0387505	-0.0344341	Protiens
Pr_CFB	0.0286609	0.00757003	-0.023305	-0.0421402	-0.0483453	-0.0363663	-0.0175756	0.000762657	Protiens
Pr_C1QA	-0.00948508	-0.0473787	-0.0682643	-0.067291	-0.0508296	-0.0115541	0.0195852	0.039755	Protiens
Pr_SERPINF2	-0.00494577	-0.0317258	-0.0505196	-0.0483039	-0.0287418	0.00419453	0.0224615	0.0265512	Protiens
Pr_CAMP	-0.104912	-0.116573	-0.0777551	-0.00682044	0.0692178	0.124111	0.118616	0.0730651	Protiens
Pr_KVD33	-0.00971142	-0.065274	-0.114243	-0.112577	-0.0820412	-0.0187245	0.0352392	0.0631565	Protiens
Pr_DYNC1H1	0.14828	0.0483724	-0.114218	-0.212434	-0.226366	-0.1452	-0.0621345	-0.00643613	Protiens
Pr_ATP11B	0.0436609	0.00816696	-0.0365062	-0.0524877	-0.0575081	-0.0454565	-0.0278087	-0.0061198	Protiens
Pr_HV307	0.000271661	0.0759399	0.112663	0.0985145	0.0762976	0.0248495	-0.0213404	-0.0440889	Protiens
Pr_BTD	-0.0178518	0.0293507	0.073925	0.0826937	0.0703282	0.0306856	-0.00676907	-0.0274454	Protiens
Pr_LV321	-0.0177527	0.0999774	0.163787	0.129453	0.104276	0.0833895	0.0174981	-0.0523724	Protiens
Pr_SERPINA5	0.178103	0.00451691	-0.224452	-0.337335	-0.322368	-0.158748	-0.0535268	0.0137912	Protiens
Pr_FLNA	-0.098309	0.0314415	0.206192	0.2748	0.218501	0.0821317	0.0158577	-0.0438279	Protiens
Pr_TFRC	0.0383479	0.0875851	0.105242	0.0693908	0.0158898	-0.0415378	-0.0651971	-0.0573156	Protiens
Pr_TTN	0.00290617	-0.07137	-0.117028	-0.0029362	0.219036	0.323752	0.155009	-0.0952409	Protiens
Pr_MAP4	-0.00931063	0.0974142	0.1958	0.203888	0.146462	0.0199029	-0.0697443	-0.0944578	Protiens
Pr_TF	-0.0327972	-0.0188203	0.0115354	0.0328043	0.0417253	0.0379562	0.0282947	0.00966413	Protiens
Pr_APOA2	-0.048628	-0.0723216	-0.0791851	-0.0516905	0.00173544	0.0655971	0.0865724	0.0616205	Protiens
Pr_LV211	-0.0726682	-0.0410962	0.0128055	0.0764259	0.171416	0.200778	0.117497	-0.00759546	Protiens
Pr_KVD33_2	-0.0518383	-0.082303	-0.0825428	-0.0574081	-0.0157999	0.0342517	0.0579082	0.061372	Protiens
Pr_C9	0.0459808	0.0184984	-0.0273615	-0.0504964	-0.0581258	-0.0467613	-0.0311815	-0.010396	Protiens
Pr_C5	-1.75e-05	0.013088	0.0257656	0.0282537	0.019933	0.00227809	-0.00859422	-0.0124342	Protiens
Pr_ITIH2	-0.0133292	-0.0222433	-0.029951	-0.0278367	-0.00921129	0.0238875	0.0374883	0.027177	Protiens
Pr_C6	0.0752527	0.0263396	-0.0442808	-0.0616758	-0.0541509	-0.0407933	-0.0431284	-0.0350806	Protiens
Pr_FERMT3	-0.0317089	0.0781692	0.186789	0.177955	0.102862	0.00988473	-0.0216079	-0.0471149	Protiens
Pr_APOC2	0.0132035	-0.0517244	-0.108309	-0.111662	-0.0777331	-0.00584565	0.0400693	0.0475949	Protiens
Pr_PPBP	0.028545	0.098421	0.121483	0.0891721	0.0394785	-0.029067	-0.0523525	-0.0551385	Protiens
Pr_HV270	-0.0868672	-0.0324093	0.10367	0.183633	0.178088	0.0860903	0.0113615	-0.0333207	Protiens
Pr_COL6A3	0.101758	0.0272415	-0.0238163	-0.0662807	-0.141501	-0.182975	-0.142163	-0.0521368	Protiens
Pr_IGJ	0.0410824	0.00497669	-0.05605	-0.0845572	-0.0781892	-0.0398524	-0.00665246	0.0125577	Protiens
Pr_COLEC11	-0.102863	-0.0531542	0.0284108	0.0875605	0.122515	0.11052	0.0674132	0.0282075	Protiens
Pr_CDK5RAP2	-0.0146333	-0.0911736	-0.145557	-0.134696	-0.0844748	0.0028356	0.0558255	0.0715049	Protiens
Pr_NPHP3	0.0102227	-0.0633803	-0.117376	-0.112916	-0.087465	-0.0344083	0.0194887	0.0563285	Protiens
Pr_PRG4	0.028052	0.0630751	0.102242	0.0830199	0.0252879	-0.0477337	-0.0726674	-0.0585049	Protiens
Pr_LCP1	0.0863686	0.175801	0.191695	0.127947	0.0387664	-0.0537252	-0.101688	-0.11775	Protiens
Pr_CFI	0.0438144	0.0439772	0.016061	-0.00487893	-0.0198199	-0.034714	-0.0406662	-0.0312753	Protiens
Pr_MYBPC2	-0.0287841	-0.0857855	-0.101017	-0.077666	-0.0433191	0.00849029	0.041795	0.0562449	Protiens
Pr_APOC1	-0.0142094	-0.0625608	-0.0936342	-0.0811646	-0.0459746	0.0110124	0.0413121	0.0482818	Protiens
Pr_GAPDH	-0.17608	-0.182656	-0.0689258	0.073415	0.172316	0.188704	0.134065	0.0742701	Protiens
Pr_CLU.1	0.0285647	0.0209087	-0.0125572	-0.0389272	-0.0432445	-0.0288165	-0.0122724	0.00082363	Protiens
Pr_PF4	-0.0266674	0.0507533	0.130905	0.150721	0.112478	0.0128588	-0.0292781	-0.0423522	Protiens
Pr_C1R	0.0423907	0.0586755	0.047082	0.0206047	-0.00651023	-0.039001	-0.0484583	-0.0378638	Protiens
Pr_CFHR5	0.0207519	0.0796698	0.106888	0.0797493	0.0385445	-0.0201383	-0.055328	-0.0571275	Protiens
Pr_APOF	0.047609	0.00220613	-0.0549598	-0.0809926	-0.0851645	-0.0625427	-0.0308642	0.00594252	Protiens
Pr_SCLT1	0.0793172	0.0311457	-0.0243707	-0.066532	-0.108421	-0.132889	-0.0969956	-0.0184158	Protiens
Pr_IGHM	-0.0171255	-0.0281703	-0.0335913	-0.0209616	0.00417743	0.0305368	0.0350053	0.0222141	Protiens
Pr_FCGBP	-0.0448034	-0.0025101	0.0702008	0.104168	0.100291	0.0527346	0.00607312	-0.0199991	Protiens
Pr_CFHR2	0.0303094	-0.0298779	-0.0847508	-0.111721	-0.112576	-0.0626827	-0.00738711	0.0327119	Protiens
ICAM1	-0.217958	0.276762	0.407827	0.503184	0.435665	-0.406641	0.076738	0.662441	Cytokines
LEPTIN	-0.00239199	-0.00206491	-0.0009345	0.000897513	0.00279212	0.00329272	0.00250602	0.000735944	Cytokines
IL21	0.0180416	0.0701381	0.0906552	0.0645361	0.0154801	-0.0127447	-0.0174611	-0.0373625	Cytokines
RESISTIN	-0.00033762	0.000108737	0.00054934	0.000792487	0.000711607	0.000390755	0.000147822	-0.000188546	Cytokines
RANTES	-0.00176903	-0.00128284	-1.29839e-05	0.00172508	0.00256064	0.00200128	0.00113587	-4.6022e-05	Cytokines
GCSF	-0.00110473	-0.000873284	-0.000227382	0.000545585	0.00104676	0.00119898	0.00101383	0.000340751	Cytokines

## Sheet: Supplementary Data 8
Supplementary Data 8: List of meteorological data measurements.
day	avgTemp	minTemp	maxTemp	avgPress	avgHumid	avgWind	avgSolarRad	avgPrecipMidNight	avgPrecip24	dayofyear
2010-03-29	13.8868	7.79	20.57	101598	62.7561	0	NA	NA	0	88
2010-04-02	9.24536	4.46	15.01	101645	73.3571	NA	NA	NA	0.765629	92
2010-04-19	15.1271	8.34	24.46	100692	68.4892	0.0485612	NA	NA	0.422115	109
2010-07-15	21.0716	14.46	28.34	100944	64.2465	0.0697183	NA	NA	0	196
2010-07-23	17.2338	13.34	22.79	100766	73.9291	0.108511	NA	NA	0	204
2010-09-30	17.6237	11.12	26.12	100283	73.442	0.0228261	NA	NA	0	273
2010-10-01	16.6466	14.46	20.57	100876	78.4143	0.0385714	NA	NA	0	274
2010-12-09	13.8304	12.79	17.23	101665	89.2086	0	NA	NA	5.31938	343
2011-01-12	9.0154	7.23	14.46	102060	82.5242	0.00725807	NA	NA	0.966839	12
2011-01-13	8.52852	4.46	14.46	102250	85.5	0	NA	NA	0.254	13
2011-01-15	10.8789	6.12	19.46	102094	81.5391	0	NA	NA	0.194469	15
2011-01-17	9.87479	7.23	15.57	101848	86.0714	0	NA	NA	0	17
2011-01-20	14.4861	3.34	17.79	101561	54.537	0	NA	NA	0	20
2011-01-24	8.86371	2.23	20.01	101588	70	0.00642857	NA	NA	0	24
2011-01-30	10.9691	8.9	13.34	101166	83.8582	0.0191489	NA	NA	2.97955	30
2011-02-03	5.83136	2.23	15.01	102421	63.3864	0	NA	NA	0	34
2011-02-21	5.32493	0.57	12.23	101303	78.4571	0.0160714	NA	NA	0.297543	52
2011-04-02	15.8168	11.12	26.12	100463	72.3571	0.0353571	NA	NA	0	92
2011-04-13	9.69364	5.57	15.01	101614	69.5643	0.144643	NA	NA	0.0526143	103
2011-06-19	19.2855	12.79	31.68	100546	64.1825	0.0624088	NA	NA	0	170
2011-07-18	20.9502	12.23	24.46	100908	61.8364	0.229091	NA	NA	0	199
2011-09-12	18.3521	15.01	22.79	101241	74.8582	0.0255319	NA	NA	0	255
2011-11-21	9.19189	3.9	13.9	101311	83.7049	0.00368852	NA	NA	3.28118	325
2011-12-04	7.32298	0.01	16.12	101899	52.3548	0	NA	NA	0	338
2011-12-05	6.44066	0.57	13.9	101743	66.8603	0.0132353	NA	NA	0	339
2011-12-07	5.27845	-0.54	13.34	102127	69.2171	0	NA	NA	0	341
2011-12-09	5.38467	-1.1	15.01	101647	73.4599	0.00328467	NA	NA	0	343
2011-12-14	6.11755	1.12	12.23	101739	81.0504	0	NA	NA	0	348
2011-12-19	8.91254	5.01	15.01	101417	75.3284	0	NA	NA	0	353
2012-01-05	10.3749	2.23	17.79	102053	72.3222	0	NA	NA	0	5
2012-02-07	12.7497	10.01	16.12	100414	70.37	0.2157	NA	NA	0.50546	38
2012-02-10	10.8685	3.9	18.9	101696	77.9493	0.0521739	NA	NA	0	41
2012-02-15	11.2456	5.01	14.46	101454	52.7778	0.237222	NA	NA	0.402167	46
2012-02-21	9.63398	4.46	17.79	101885	78.5312	0.00351563	166.058	NA	0.498078	52
2012-02-27	7.16037	1.68	12.23	100676	66.8598	0.167757	208.619	NA	0	58
2012-03-09	10.9526	2.23	21.68	102111	57.6489	0.00687023	264.635	NA	0	69
2012-04-02	10.28	3.9	18.9	101822	67.4758	0.0254032	331.769	NA	0.721032	93
2012-06-02	18.3927	12.79	26.68	100729	67.8417	0.0906475	334.329	NA	0	154
2012-07-16	17.2513	12.79	22.23	100669	70.32	0.20872	311.338	NA	0	198
2012-07-27	16.906	12.79	23.34	101062	69.1791	0.0873134	294.408	NA	0	209
2012-09-26	15.0314	11.12	20.01	100717	79.7625	0	106.028	NA	0	270
2012-09-27	15.4138	10.01	23.34	100735	78.0725	0.00652174	76.3333	NA	0	271
2012-10-28	16.4339	10.01	25.01	101025	74.3258	0	70.2075	NA	0	302
2012-10-29	14.9854	11.12	23.9	101270	82	0	58.5098	NA	0	303
2012-11-01	15.584	14.46	17.23	101139	84.3407	0	70.0577	NA	1.87396	306
2012-11-12	7.58931	2.23	15.01	102317	71.8702	0.00343511	55.1636	NA	0	317
2012-11-19	12.4733	7.79	18.34	101721	74.1288	0.00681818	63.0192	NA	0.81203	324
2012-12-07	10.1213	5.01	16.68	101502	81.7619	0	150.059	NA	0.032254	342
2013-01-21	6.63515	-1.1	17.23	101610	67.2692	0	208.714	NA	0	21
2013-01-22	7.53604	0.57	17.23	101413	69.2612	0	234	NA	0	22
2013-01-24	10.5283	9.46	13.34	101446	87.8061	0	78.8293	NA	1.23371	24
2013-01-30	9.195	2.79	20.01	102128	71.53	0	NA	NA	0	30
2013-02-06	7.93464	1.12	15.01	101636	77.3809	0	247.553	NA	0	37
2013-02-10	5.98365	-1.1	16.12	101410	64.3958	0	282.537	NA	0	41
2013-02-12	7.91737	0.57	16.68	102035	65.0737	0	311.302	NA	0	43
2013-03-29	15.8316	9.46	24.46	101327	71.5143	0.0214286	350.071	NA	0.123371	88
2013-04-02	13.3443	6.68	20.57	101636	73.6176	0.0397059	353.727	NA	2.43541	92
2013-04-03	14.823	10.57	24.46	101466	73.2	0.0117391	395.759	NA	0	93
2013-04-11	16.4969	9.46	26.12	101246	58.8072	0.0379518	NA	NA	0	101
2013-04-26	14.518	9.46	20.57	101660	68.325	0.05625	432.909	NA	0	116
2013-05-08	15.5385	11.12	21.68	101372	69.175	0.084375	349.125	NA	0	128
2013-05-10	15.1174	10.57	20.57	101695	71.1096	0.0863014	462.111	NA	0	130
2013-05-17	14.6248	8.34	21.12	101204	66.7065	0.0831522	471.922	NA	0.162891	137
2013-05-21	18.0515	11.68	29.46	101002	54.2778	0.131111	424.045	NA	0	141
2013-05-24	13.5558	5.57	22.79	101112	58.25	0.0428571	460.75	NA	0	144
2013-05-31	17.7631	7.79	31.68	101073	53.1861	0.0261628	501.706	NA	0	151
2013-06-05	16.9933	13.34	21.68	100974	67.8358	0.0671642	387.69	NA	0	156
2013-06-07	18.2751	12.79	27.79	100639	70.825	0.050625	366.38	NA	0	158
2013-06-12	17.0971	9.46	26.68	100896	63.6438	0.0554795	NA	NA	0	163
2013-06-13	17.7283	7.79	27.23	101291	54.2	0.0692308	497.864	NA	0	164
2013-06-14	19.6122	9.46	30.57	100970	52.2022	0.00505618	400.2	NA	0	165
2013-06-17	17.9925	10.01	24.46	101432	62.1392	0.102532	473.191	NA	0	168
2013-06-19	16.6329	11.68	23.9	101256	62.2237	0.1125	NA	NA	0	170
2013-07-03	20.7022	15.57	30.01	100704	72.2051	0.0288462	458.86	NA	0	184
2013-07-09	19.1743	13.9	27.79	101068	72.4444	0.0333333	459	NA	0	190
2013-07-11	17.6234	14.46	23.9	100886	71.2125	0.07875	380.375	NA	0	192
2013-07-22	18.0869	14.46	23.34	100740	73.8333	0.0160714	345.667	NA	0	203
2013-08-01	15.9731	9.46	25.01	101320	66.5769	0.0346154	414.125	NA	0	213
2013-08-07	18.5545	14.46	25.01	101319	67.6707	0.104268	439.333	NA	0	219
2013-08-21	18.9514	15.57	24.46	100762	70.4535	0.0784884	360.745	NA	0	233
2013-08-28	18.351	12.23	26.12	100722	72.1687	0.0596386	371.162	NA	0	240
2013-08-30	21.0411	15.57	31.12	101184	71.2247	0.0202247	362.395	NA	0	242
2013-09-06	19.1845	10.57	31.12	100989	63.8846	0.0173077	386.526	NA	0	249
2013-09-18	16.3444	10.01	28.34	100734	67.4	0.035	334.925	NA	0	261
2013-09-20	18.0958	9.46	28.9	100481	64.9647	0.0158824	255.19	NA	0	263
2013-09-25	16.6644	12.23	21.12	100889	61.7901	0.116667	318.302	NA	0.128568	268
2013-10-03	13.3009	6.68	22.23	101216	60.7763	0.0177632	363.432	NA	0	276
2013-10-09	13.2068	7.23	22.23	100090	65.5059	0.00529412	251.744	NA	0	282
2013-10-14	14.5316	5.57	23.9	101344	58.1625	0	342.972	NA	0	287
2013-10-16	15.1015	6.12	26.12	101198	52.2174	0	276.326	NA	0	289
2013-10-21	12.5001	7.23	19.46	100996	77.8987	0.0113924	250.212	NA	0	294
2013-10-28	13.1348	10.57	17.79	100232	69.948	0.256753	264.967	NA	0	301
2013-10-29	13.1935	11.12	16.68	100768	73.2432	0	127.192	NA	0	302
2013-10-30	10.2666	4.46	18.34	101405	74.927	0.00328467	279.158	NA	0	303
2013-11-01	12.9199	5.57	22.23	101448	66.5357	0.00321429	272.817	NA	0	305
2013-11-04	10.201	2.79	18.34	100987	60.35	0	288.155	NA	0	308
2013-11-06	12.2417	5.01	21.68	101808	58.6014	0	259.414	NA	0	310
2013-11-11	12.2854	7.79	18.34	101488	78.4748	0	216.569	NA	0	315
2013-11-13	13.0625	6.68	22.79	101851	72.2357	0	247.293	NA	0	317
2013-11-19	11.6223	7.79	17.23	101398	77.9784	0	118.648	NA	0.016446	323
2013-11-20	13.9716	12.23	16.12	100857	88.0791	0	74.1509	NA	3.62544	324
2013-11-26	9.26207	4.46	16.68	101887	74.2929	0.00642857	184.473	NA	0	330
2013-12-04	4.42314	-1.66	11.12	101050	67.4088	0.00328467	210.264	NA	0	338
2013-12-06	3.15612	-1.66	11.68	101644	66.5324	0.00323741	174	NA	0	340
2013-12-10	-0.314933	-3.32	8.34	102433	69.0667	0	8.66667	NA	0	344
2013-12-11	3.69	-2.21	13.34	101846	65.5704	0.00666667	215.84	NA	0	345
2013-12-13	5.31532	-1.1	14.46	101989	73.7122	0	196.208	NA	0	347
2013-12-16	7.932	1.68	19.46	101826	67.55	0	200.094	NA	0	350
2013-12-17	8.59768	2.23	17.79	101585	67.2899	0	174.115	NA	0	351
2013-12-18	8.85671	3.34	16.12	101074	74.8	0	163.717	NA	0	352
2013-12-20	6.20259	-1.1	15.57	100924	58.2446	0	208.528	NA	0	354
2014-01-02	7.72399	1.12	18.34	101878	68.6377	0	207.615	NA	0	2
2014-01-06	7.14847	1.12	17.23	102088	67.1679	0	139.192	NA	0	6
2014-01-08	10.3228	6.12	15.01	102021	78.9928	0	144.269	NA	0	8
2014-01-13	8.66171	2.23	20.01	102663	67.1643	0	231.182	NA	0	13
2014-01-15	10.3542	2.79	21.68	102439	53.223	0	237.389	NA	0	15
2014-01-21	8.93986	0.57	20.57	102102	60.5643	0.00321429	241.964	NA	0	21
2014-01-22	9.30784	0.01	22.79	101804	57.1151	0	256.564	NA	0	22
2014-01-23	9.68295	2.23	20.57	101119	58.6619	0	255	NA	0	23
2014-01-29	15.8923	12.79	20.01	101988	81.6857	0	120.509	NA	0	29
2014-02-03	7.52144	3.9	12.79	101392	81.0791	0.00971223	231.053	NA	6.22391	34
2014-02-05	6.65317	1.12	13.9	101934	73.2878	0.0291367	268.39	NA	0	36
2014-02-11	10.6942	7.23	15.01	102173	83.1655	0.0194245	266	NA	0.451353	42
2014-02-12	10.7735	6.68	15.57	102166	80.4091	0.00340909	242.161	NA	0.161636	43
2014-02-13	12.5371	7.79	20.57	102036	80.5324	0.00647482	302.5	NA	0	44
2014-02-15	11.3334	7.23	17.23	101508	81.9281	0.0355396	113.333	NA	0.157151	46
2014-02-19	12.9006	7.79	18.34	101852	70.8633	0.0129496	339.21	NA	0.182734	50
2014-02-24	11.9916	3.9	22.79	101287	70.6	0.00321429	361.333	NA	0	55
2014-02-26	13.2046	11.68	16.68	101062	75.8921	0.129353	76.8136	NA	1.72318	57
2014-03-03	10.7922	7.79	16.12	101555	81.7881	0	NA	NA	0.170051	62
2014-03-05	14.7791	11.12	21.12	101366	79.0935	0.00323741	204.317	NA	0.422115	64
2014-03-10	16.2291	13.34	21.68	101594	63.6786	0.045	339.185	NA	0	69
2014-03-12	14.983	7.23	24.46	101234	45.223	0.142374	375.879	NA	0	71
2014-03-14	12.8569	5.01	23.9	101444	59.6835	0.0129496	324	NA	0	73
2014-03-17	14.1285	8.9	23.34	101670	62.4532	0.0258993	358.164	NA	0	76
2014-03-19	13.3367	3.9	24.46	101094	51.4929	0.00642857	387.632	NA	0	78
2014-03-21	12.6756	4.46	21.12	100990	64.8864	0.0579545	405.045	NA	0	80
2014-04-14	15.1391	8.9	23.34	101286	71.6043	0.0194245	383.972	NA	0	104
2014-04-16	15.7094	7.79	27.23	100795	63.3429	0.00964286	NA	NA	0	106
2014-04-17	16.2	9.46	25.57	100555	65.5581	0.0383721	427.415	NA	0	107
2014-05-21	16.8799	10.01	26.68	100977	65.1591	0.0511364	437.603	NA	0	141
2014-05-22	16.6974	11.68	26.12	100932	67.1739	0.0554348	401.316	NA	0	142
2014-05-23	17.0503	12.79	25.01	101118	72.0857	0.0675	380.395	NA	0	143
2014-05-28	16.486	7.23	26.68	101207	47.3094	0.0453237	479.5	NA	0	148
2014-05-30	16.7265	7.79	27.79	100859	56.8088	0.102574	440.928	NA	0	150
2014-06-02	16.4172	11.12	23.34	100599	66.7338	0.106835	486.247	NA	0	153
2014-06-04	17.1601	11.68	25.01	100707	69.9416	0.0394161	440.738	NA	0	155
2014-06-06	17.653	13.34	23.9	100500	71.7698	0.0647482	420.11	NA	0	157
2014-06-09	23.1334	13.9	35.57	100183	58.7153	0.0459854	439.481	NA	0	160
2014-06-11	18.5271	12.79	25.57	100519	67.7643	0.106071	442.265	NA	0	162
2014-06-12	17.6127	11.68	24.46	100853	63.6835	0.0776978	435.518	NA	0	163
2014-06-18	20.2272	9.46	32.23	100836	45.1269	0.0235075	460.541	NA	0	169
2014-06-20	19.8952	11.12	30.57	101002	57.7836	0.0503731	440.905	NA	0	171
2014-06-24	19.2254	11.12	26.68	101018	56.9857	0.102857	439.024	NA	0	175
2014-06-25	18.1442	12.79	23.34	101081	68.9856	0.0938849	419.683	NA	0	176
2014-06-26	19.1414	15.01	25.57	101046	68.7971	0.0456522	405.05	NA	0.15829	177
2014-06-27	19.3249	12.23	28.34	101018	65.8516	0.101953	450.05	NA	0.103188	178
2014-06-30	22.6465	13.9	32.23	100484	57.25	0.0771429	414.893	NA	0	181
2014-07-01	20.2783	15.57	26.68	100448	68.8872	0.104887	427.481	NA	0	182
2014-07-02	19.6833	15.01	27.23	100586	66.097	0.147687	448.463	NA	0	183
2014-08-06	22.3566	18.9	31.12	101008	68.4214	0.0707143	400.487	NA	0	218
2014-08-07	21.189	16.68	29.46	100829	69.3736	0.227363	374.333	NA	0	219
2014-08-13	19.347	13.9	27.23	100830	68.9928	0.11413	390.792	NA	0	225
2014-08-18	18.7597	14.46	23.9	100644	73.1367	0.135827	388.776	NA	0	230
2014-08-19	19.0831	15.57	25.57	100459	70.1786	0.0514286	356.373	NA	0	231
2014-08-26	18.3129	12.79	25.57	100843	67.9143	0.09	394.253	NA	0	238
2014-08-27	20.0909	13.34	27.79	101022	67.1727	0.0647482	412.849	NA	0	239
2014-09-03	19.7192	16.12	25.57	100211	71.2374	0.0744604	346.167	NA	0	246
2014-09-04	19.8216	15.57	26.12	100083	71.5942	0.0717391	344.62	NA	0	247
2014-09-09	15.5024	9.46	23.34	100848	72.6978	0.0615108	306.296	NA	0	252
2014-09-10	18.6557	11.12	31.12	100696	70.3759	0.0255319	NA	NA	0	253
2014-09-12	19.2034	12.23	27.79	100523	70.9137	0.0258993	350.471	NA	0	255
2014-09-15	18.704	12.23	26.68	100538	69.9712	0.0874101	335.522	NA	0	258
2014-09-17	20.2382	15.01	28.34	100339	67.5912	0.0919708	321.632	NA	0	260
2014-09-18	22.6221	20.01	26.68	100327	66.4714	0.125357	254.159	NA	0	261
2014-09-23	18.6022	12.23	25.57	100917	70.9638	0.0911594	325.627	NA	0	266
2014-09-24	19.5405	13.9	27.23	100816	74.1304	0.0717391	257.924	NA	0	267
2014-09-26	17.1123	11.68	23.34	100942	73.3116	0.0423913	267.561	NA	7.82246	269
2014-09-27	17.5842	13.9	25.01	100730	73.084	0.0378151	264.764	NA	0	270
2014-09-29	17.199	11.68	22.79	100932	75.0088	0.10354	262.821	NA	0	272
2014-09-30	16.6936	10.57	24.46	100871	73.8357	0.0482143	264.06	NA	0	273
2014-10-01	18.4368	10.57	28.9	100562	63.2803	0.0238636	251.678	NA	0	274
2014-10-02	19.3759	8.9	31.68	100868	48.8705	0	311.394	NA	0	275
2014-10-03	21.3737	11.12	33.34	101089	50.1007	0.00323741	300.308	NA	0	276
2014-10-06	19.396	9.46	30.01	100658	62.482	0	298.234	NA	0	279
2014-10-07	17.4971	10.01	28.34	100642	71.9568	0.00647482	217.844	NA	0	280
2014-10-08	17.1792	10.57	28.34	100635	72.6541	0.00676692	307.776	NA	0	281
2014-10-09	16.7321	10.01	27.23	100755	73.3363	0.0278761	264.296	NA	0	282
2014-10-10	16.2238	11.68	21.12	101047	76.2222	0.0321429	274.667	NA	0	283
2014-10-13	19.5791	9.46	30.57	100739	44.0214	0.0289286	331.032	NA	0	286
2014-10-14	17.6707	13.34	26.68	100672	73.8088	0.197941	244.951	NA	0	287
2014-10-15	18.72	15.01	23.34	100744	67.3597	0.0744604	223.922	NA	0	288
2014-10-17	15.055	8.9	25.01	100829	62.9929	0.0225	216.46	NA	0	290
2014-10-20	16.6099	12.23	22.79	100757	76.3597	0	125.274	NA	0	293
2014-10-21	14.4636	8.34	22.23	101208	71.3897	0.00992647	288.441	NA	0	294
2014-10-22	14.6244	8.34	23.9	101159	67.2609	0.0293478	295.633	NA	0	295
2014-10-23	16.9081	11.12	23.9	101130	70.6286	0.0353571	251.705	NA	0	296
2014-10-24	16.2808	9.46	23.34	100851	74.3143	0.0289286	272.016	NA	0	297
2014-10-27	12.8301	6.68	21.68	101176	71.2015	0.016791	265.564	NA	0	300
2014-10-28	13.8676	6.68	23.9	101238	67.964	0.00323741	274.117	NA	0	301
2014-10-29	15.8019	8.34	27.23	101280	64.4029	0	295.153	NA	0	302
2014-10-30	16.7327	11.12	25.57	100803	66.7429	0.00964286	206.034	NA	0	303
2014-10-31	16.0004	13.9	21.68	100587	76.3934	0	41.725	NA	0.131164	304
2014-11-03	11.6976	5.01	21.68	101637	66.8286	0.00321429	253.917	NA	0.170543	307
2014-11-04	11.9867	5.57	22.23	101888	69.7669	0	257.373	NA	0	308
2014-11-05	14.3889	7.23	24.46	101652	66.3419	0	272.521	NA	0	309
2014-11-06	15.4767	8.34	23.9	101512	68.9113	0.00725807	273.216	NA	0	310
2014-11-07	14.3055	8.34	22.23	101647	77.0438	0.00985402	268.034	NA	0	311
2014-11-10	13.9728	8.9	22.23	100408	80.0652	0.00652174	210.036	NA	0.0883478	314
2014-11-11	14.6296	9.46	20.01	100575	74.3714	0.0546429	224.561	NA	0.1651	315
2014-11-12	14.6115	12.79	20.01	100929	67.5252	0.0161871	218.714	NA	0	316
2014-11-13	15.8259	12.79	19.46	100943	75.5683	0	155.018	NA	2.79217	317
2014-11-14	13.6695	8.34	19.46	101252	79.1071	0.00321429	168.614	NA	1.81973	318
2014-11-17	10.7628	4.46	19.46	101727	59.0216	0	257.309	NA	0	321
2014-11-18	10.3913	5.57	18.34	101360	66.5468	0	159.527	NA	0	322
2014-11-21	11.8844	7.23	18.34	101187	84.1929	0	199.396	NA	5.60977	325
2014-11-24	10.2188	3.34	19.46	102358	68.295	0	265.222	NA	0.153496	328
2014-11-25	10.5073	3.9	20.01	102619	65.0857	0	247.875	NA	0	329
2014-11-26	11.0545	4.46	21.12	102292	70.2158	0	251.055	NA	0	330
2014-12-01	13.9329	10.01	20.57	101096	85.2086	0	160.429	NA	9.98823	335
2014-12-02	13.0641	11.12	17.79	100697	87.4245	0.00323741	52.08	NA	16.2341	336
2014-12-03	15.2403	13.9	18.34	100352	90.1439	0.161655	123.196	NA	44.5816	337
2014-12-05	14.3791	11.68	18.9	101248	84.1643	0.0353571	NA	NA	0.762	339
2014-12-07	13.5897	10.01	18.34	101919	85.7643	0	104.151	NA	2.39123	341
2014-12-09	14.3917	10.57	18.9	101782	82.9857	0	131.407	NA	0.0997857	343
2014-12-10	14.3383	11.12	18.9	101346	83.741	0.100072	106.585	NA	0	344
2014-12-12	10.8427	9.46	12.23	100533	90.759	0	95.7826	NA	89.7813	346
2014-12-13	8.75844	4.46	13.34	101739	87.5656	0.00368852	NA	NA	8.71511	347
2014-12-15	11.4313	9.46	15.01	101017	83.4071	0.0867143	62.02	NA	17.194	349
2014-12-16	11.2776	8.34	16.68	100969	84.3357	0.122071	189.204	NA	22.0272	350
2014-12-19	12.5915	10.01	15.01	101753	82.942	0.0423913	54.48	NA	0.653406	353
2014-12-22	13.8478	9.46	18.34	102162	84.9856	0.00323741	194.692	NA	0	356
2015-01-05	6.92518	1.12	16.68	102478	71.0288	0	225.113	NA	0	5
2015-01-06	8.61957	2.23	18.34	102066	68.3022	0	242.094	NA	0	6
2015-01-08	10.3089	5.01	19.46	101496	75.0357	0	151.357	NA	0	8
2015-01-09	11.412	7.23	18.34	101272	76.7955	0	223.809	NA	0	9
2015-01-12	8.8282	3.9	17.23	101926	80.6475	0	224.792	NA	0.148014	12
2015-01-16	10.7103	5.57	17.23	102128	78.1007	0	122.455	NA	0	16
2015-01-19	13.4606	11.12	17.23	102162	82.5827	0	132.925	NA	0.10964	19
2015-01-20	10.2453	6.12	16.68	101795	78.5643	0	236.963	NA	0.252186	20
2015-01-21	9.24893	3.34	17.79	101611	72.9714	0	272.764	NA	0.146957	21
2015-01-22	7.92341	2.79	16.12	101978	75.1439	0	233.043	NA	0	22
2015-01-26	9.43543	2.79	18.34	101342	72.8929	0	200.857	NA	0	26
2015-01-28	11.9279	5.57	20.01	102059	69.8929	0.00321429	245.241	NA	0	28
2015-01-29	11.33	5.01	20.01	101754	72.259	0	285.518	NA	0	29
2015-02-02	11.2191	4.46	21.12	101755	71.442	0	245.707	NA	0	33
2015-02-03	13.0034	7.23	21.68	101615	73.0286	0	NA	NA	0	34
2015-02-05	11.7708	8.34	17.79	101297	80.0803	0	163.737	NA	0	36
2015-02-06	15.843	14.46	18.34	100888	68.7554	0.898849	68.8276	NA	1.68663	37
2015-02-09	15.6594	11.12	20.01	101615	76.3623	0.689855	179.95	NA	17.1487	40
2015-02-10	11.2024	5.01	18.9	101959	75.6187	0.00647482	304.441	NA	0.867986	41
2015-02-11	11.3847	3.9	21.68	101711	71.1929	0	310.667	NA	0.105229	42
2015-02-12	13.62	6.68	23.9	101830	71	0.00323741	334.8	NA	0.151669	43
2015-02-17	13.5285	11.12	21.68	101500	81.0072	0	56.8983	NA	0	48
2015-02-18	13.5578	11.12	19.46	101865	74.4429	0.00642857	283.542	NA	0	49
2015-02-19	12.6139	7.79	18.34	101740	80.5857	0	187.517	NA	0	50
2015-02-20	14.0723	10.01	22.79	101461	76.4892	0	278.05	NA	0	51
2015-02-23	13.5965	8.9	18.34	101084	34.2806	0.210288	352.581	NA	0	54
2015-02-24	10.0433	1.12	20.57	102161	46.7338	0.0420863	378.032	NA	0	55
2015-02-25	10.7293	3.34	20.57	102157	58.7	0.00321429	358.698	NA	0	56
2015-02-26	12.741	5.57	22.79	101491	67.1799	0.0129496	325.476	NA	0	57
2015-02-27	13.9558	10.57	20.57	100921	71.2806	0.0323741	198.516	NA	0	58
2015-03-02	10.0274	3.9	17.23	100824	67.2857	0.102786	261.662	NA	0.119743	61
2015-03-03	10.2043	3.34	18.9	101202	69.6957	0.00978261	351.603	NA	0	62
2015-03-04	11.2142	2.79	20.57	101475	63.1367	0.0291367	373.562	NA	0	63
2015-03-05	11.9514	3.34	23.34	102092	58.0357	0.0128571	369.738	NA	0	64
2015-03-06	13.0085	3.34	23.9	102155	56.3957	0	370.954	NA	0	65
2015-03-11	15.1865	12.79	21.12	101427	74.6547	0.0226619	315.952	NA	0.910014	70
2015-03-12	14.4592	7.79	23.34	102038	70.446	0	369.212	NA	0.857022	71
2015-03-13	16.015	8.34	26.12	101750	67.85	0	314.235	NA	0	72
2015-03-16	15.21	10.01	22.23	101362	57.85	0.00321429	203.507	NA	0	75
2015-03-18	13.6358	6.12	23.34	101453	63.8058	0.0129496	375.75	NA	0	77
2015-03-19	15.1954	6.68	26.12	101394	61.813	0.0194245	381.838	NA	0	78
2015-03-20	13.8346	6.68	23.34	101493	68.3603	0.0132353	238.818	NA	0	79
2015-03-24	13.6394	8.34	19.46	102227	68.3957	0.0226619	276.391	NA	0	83
2015-03-25	15.1863	7.79	24.46	102013	67.6619	0	399.304	NA	0	84
2015-03-26	16.9772	8.34	28.9	101729	64.1439	0.00971223	383.343	NA	0	85
2015-03-31	14.8715	10.01	20.57	101659	63.1295	0.055036	391.535	NA	0	90
2015-04-01	12.5514	4.46	19.46	101826	56.3188	0.0423913	336.451	NA	0	91
2015-04-02	11.734	3.9	21.68	101756	59.0647	0.0356115	404.676	NA	0	92
2015-04-03	13.0467	3.9	23.9	101855	50.4071	0.0417857	397.625	NA	0	93
2015-04-06	10.0872	3.34	18.34	101091	63.0797	0.0652174	339.183	NA	0	96
2015-04-07	12.511	8.9	16.68	100804	67.05	0.1735	306.739	NA	0	97
2015-04-08	11.443	7.23	18.34	101582	68.8478	0.0456522	368.887	NA	0	98
2015-04-09	11.9978	5.01	20.57	101451	62.1511	0.00971223	418.932	NA	0	99
2015-04-10	13.0211	5.57	21.12	101270	63.3937	0.144961	427.217	NA	0	100
2015-04-13	15.1603	7.23	25.01	101353	63.4565	0.0521739	402.082	NA	0	103
2015-04-14	13.0184	7.79	18.9	102063	56.2963	0.0599259	436.571	NA	0	104
2015-04-15	12.8922	5.01	22.79	101894	52.8786	0.0321429	440.216	NA	0	105
2015-04-16	16.3939	7.23	26.68	101323	42.6475	0.00323741	458.808	NA	0	106
2015-04-17	16.8089	6.68	26.12	101400	48.3714	0.0707143	418.368	NA	0	107
2015-04-21	14.1377	10.57	19.46	100820	71.2571	0.118929	NA	NA	0	111
2015-04-22	13.6803	8.34	20.57	100807	72.554	0.055036	NA	NA	0	112
2015-04-23	14.5472	10.57	21.12	100832	68.5429	0.00642857	384.947	NA	0	113
2015-04-24	14.3273	11.12	18.9	101094	63.6475	0.0453237	416.737	NA	0	114
2015-06-05	17.7446	11.12	24.46	100614	66.9856	0.164964	436.695	NA	0	156
2015-06-08	21.0944	13.34	36.68	100746	66.0504	0.0291367	431.573	NA	0	159
2015-06-09	23.0127	14.46	36.12	100673	60.0072	0.0420863	300.833	NA	0	160
2015-06-10	20.2176	16.68	25.57	100910	74.9071	0.00321429	115.25	NA	0.722086	161
2015-06-12	20.4267	13.9	28.34	100620	70.1367	0.0582734	426.286	NA	0	163
2015-06-15	15.9634	10.57	22.23	100796	67.8	0.157357	419.952	NA	0	166
2015-06-16	16.0429	9.46	23.9	101050	68.6	0.0964286	417.321	NA	0	167
2015-06-17	17.3999	10.01	24.46	100997	66.2929	0.0932143	NA	NA	0	168
2015-06-18	17.3984	10.01	27.79	101102	66.6667	0.117319	NA	NA	0	169
2015-06-19	17.9852	9.46	27.79	101220	56.9712	0.0679856	NA	NA	0	170
2015-06-24	18.3324	11.12	27.23	101047	59.295	0.11	NA	NA	0	175
2015-06-26	20.7672	14.46	27.78	100890	67.6912	NA	NA	NA	0	177
2015-06-30	21.371	14.44	32.78	100895	64.6187	NA	NA	NA	0	181
2015-07-01	21.8817	15.56	30	100758	65.2993	NA	NA	NA	0	182
2015-07-02	20.8906	17.22	26.67	100955	70.2806	NA	NA	NA	0	183
2015-07-06	20.3814	16.11	27.78	101306	66.6102	NA	NA	NA	0	187
2015-07-07	20.2221	15.56	27.22	101285	69.5429	NA	NA	NA	0	188
2015-07-08	16.8674	13.33	25.56	100936	70.7759	0.0155172	NA	NA	0	189
2015-08-03	19.8319	13.33	27.22	101043	64.2446	NA	423.795	0	0	215
2015-08-04	18.3531	12.78	25	101165	65.6071	NA	223.85	0	0	216
2015-08-06	19.2286	13.33	26.11	100920	71.9928	0.00971223	233.987	0	0	218
2015-08-07	20.0562	15	26.67	100758	69.7929	NA	429.397	0	0	219
2015-08-11	19.4643	13.33	27.78	100993	68.8913	NA	434.487	0	0	223
2015-08-13	20.8953	14.44	27.78	101358	65.6331	NA	425.039	0	0	225
2015-08-14	20.8035	16.11	28.33	101396	66.6259	NA	397.158	0	0	226
2015-08-18	20.6665	16.11	27.78	100867	69.8071	NA	407.75	0	0	230
2015-08-19	20.1945	16.67	25.56	100939	67.8071	NA	407.067	0	0	231
2015-08-21	19.1724	14.44	25	100797	69.4892	NA	410.733	0	0	233
2015-08-24	19.1441	13.89	24.44	101277	68.8871	NA	382.319	0	0	236
2015-08-25	18.6503	12.22	25.56	101191	70.1857	NA	392.493	0	0	237
2015-08-27	22.7854	14.44	33.89	101295	55.2302	NA	399.813	0	0	239
2015-08-31	20.2835	12.22	29.44	101021	62.7626	NA	396.151	0	0	243
2015-09-02	18.5917	11.67	26.11	101041	66.7209	NA	387.261	0	0	245
2015-09-03	18.417	12.22	24.44	100967	65.3434	NA	382.667	0	0	246
2015-09-08	23.2147	11.67	35.56	100794	38.2286	NA	368.278	0	0	251
2015-09-09	24.6944	13.89	36.11	100689	40.2857	NA	366.472	0	0	252
2015-09-10	25.0123	15	36.11	100707	46.2571	NA	338.597	0	0	253
2015-09-11	22.672	15	31.67	100875	56.5873	NA	304.785	0	0	254
2015-09-15	17.9778	13.33	23.89	100710	67.9928	0.0420144	361.783	0	0	258
2015-09-16	15.9051	10	23.33	101174	67.7857	0.0675	242.214	0	0	259
2015-09-17	17.9494	12.78	23.89	101364	68.3453	NA	307.261	0	0	260
2015-09-18	18.2415	10	28.33	101150	62.3165	NA	362.348	0	0	261
2015-09-21	24.9604	15	35.56	100495	43.0863	NA	322.471	0	0	264
2015-09-22	19.7686	13.33	34.44	100676	65.7154	0.0657692	325.862	0	0	265
2015-09-23	17.1645	8.89	28.33	101166	62.208	NA	330.062	0	0	266
2015-09-24	20.4917	12.22	32.22	101031	57.1714	0	286.957	0	0	267
2015-09-25	20.6833	11.67	31.67	100875	55.0216	NA	323.119	0	0	268
2015-10-06	17.4847	11.11	24.44	101407	71.0089	0.0241071	314.038	0	0	279
2015-10-07	18.6179	12.78	25.56	101617	72.2149	0	279	0	0	280
2015-10-09	19.9961	11.11	28.33	101453	61.5643	0.0482143	287.108	0	0	282
2015-10-12	19.2195	10.56	31.11	101113	68.717	0	261.154	0	0	285
2015-10-13	21.8052	13.33	32.22	101129	61.9338	0	286.29	0	0	286
2015-10-14	20.5249	13.89	31.67	101218	65.6191	0.0142857	284.923	0	0	287
2015-10-15	19.4836	15.56	26.11	101054	72.2791	0.00348837	200.83	0	0	288
2015-10-16	18.2416	15	24.44	101009	76.187	0.00971223	224.7	0	0	289
2015-10-19	17.858	15.56	23.33	101287	75.446	0	216.885	0	0	292
2015-10-20	17.0387	10.56	27.22	101185	69.0791	0	289.194	0	0	293
2015-10-21	17.9272	8.89	28.33	101061	56.4478	0	295.286	0	0	294
2015-10-22	16.8345	9.44	26.67	101028	68.9496	0.00971223	277.164	0	0	295
2015-10-23	16.3666	9.44	24.44	101185	70.554	0.00323741	249.918	0	0	296
2015-10-26	15.7112	10	24.44	101212	74.8633	0	259.475	0	0	299
2015-10-27	15.7632	11.67	23.89	101176	74.9784	0.00323741	109.915	0	0	300
2015-10-28	16.9421	12.22	21.67	101322	77.3597	0.00647482	182.542	0.0328921	0.573784	301
2015-10-29	15.5234	8.33	25	101304	69.7626	0.00647482	279.067	0.0804029	0.254	302
2015-10-30	15.7353	7.22	27.78	101276	61.5588	0	281.033	0.0728382	0.171824	303
2015-11-02	16.2584	12.78	21.67	100927	80.036	0.00323741	195.755	11.4592	11.4355	306
2015-11-03	11.868	5.56	19.44	100816	71.6449	0	265.241	8.09855	13.8467	307
2015-11-04	11.1952	5	18.89	101228	63.2806	0.0258993	279.534	0	0	308
2015-11-05	10.2634	3.33	20	101847	62.1655	0	246.81	0	0	309
2015-11-06	11.5593	4.44	21.11	102136	64.2429	0	263.793	0	0	310
2015-11-09	10.0192	7.22	16.11	101139	83.8633	0	99.2264	2.25128	2.85978	313
2015-11-10	9.08863	4.44	15.56	101659	80.3597	0	236.281	3.46646	6.25863	314
2015-11-11	8.72885	1.67	18.33	102456	72.5396	0	254.614	0.741899	0.822302	315
2015-11-12	9.38457	2.22	18.89	102174	69.25	0	256.368	0.0834571	0.1016	316
2015-11-13	10.1486	2.78	21.11	101632	69.9058	0	247.404	0	0	317
2015-11-16	10.0972	3.89	16.11	101785	57.4161	0.0656934	254.14	2.81439	4.74257	320
2015-11-17	10.0043	5	18.33	102342	70.2786	0	228.607	0	0	321
2015-11-18	11.3314	5	20.56	102111	77.2374	0	241.673	0	0	322
2015-11-19	12.0306	5.56	20.56	101790	74.8993	0	243.821	0	0	323
2015-11-20	13.5112	7.22	23.33	101605	72.3714	0.00321429	251.727	0	0	324
2015-11-21	13.1523	6.11	22.22	101491	72.695	0	231.035	0	0	325
2015-11-24	10.0518	6.11	14.44	101021	79.3043	0.00652174	115.226	0.381	0.379159	328
2015-11-25	7.83786	2.78	13.33	101015	75.7071	0.00321429	227.691	2.48739	4.06219	329
2015-11-30	4.46814	-1.67	12.78	101905	69.1429	0	115.071	0	0	334
2015-12-01	8.1418	1.67	16.11	101990	64.4892	0	234.346	0	0	335
2015-12-04	9.84791	3.89	16.67	101797	80.6331	0	196.463	1.88764	4.82417	338
2015-12-07	13.8884	10.56	18.33	102215	83.9111	0	84.2264	0	0	341
2015-12-08	12.2989	7.78	17.78	102087	83.7786	0	99.0784	0	0	342
2015-12-10	15.3165	12.22	18.89	101116	79.4532	0.0129496	121.294	2.72822	2.72456	344
2015-12-14	7.23428	1.67	12.78	101589	73.2391	0.00978261	211.283	3.80632	8.84767	348
2015-12-15	7.46597	1.11	13.89	101777	68.1367	0.0582734	216.717	0	0	349
2015-12-16	5.75978	-0.56	14.44	102002	63.1079	0.00647482	208.192	0	0	350
2015-12-18	8.94429	3.33	17.78	101683	78.8571	0.0577857	142.34	0	0	352
2015-12-21	11.6308	10	14.44	101632	86.9496	0.0291367	65.3269	1.05986	2.82689	355
2016-01-05	11.6683	10	15	100156	85.0504	0.14554	75.8235	10.0394	10.8654	5
2016-01-06	9.44826	7.78	11.67	100376	87.0362	0.0554348	110.1	11.0987	15.332	6
2016-01-07	8.51734	4.44	13.33	100728	84.295	0	167.596	4.5117	10.52	7
2016-01-11	10.5722	8.89	15.56	102134	82.1583	0	112.365	0.0840575	0.0895396	11
2016-01-12	11.2229	5.56	17.22	102089	77.741	0.00323741	194.019	0	0	12
2016-01-13	13.5701	11.67	15.56	101571	74.9286	0.0931429	129.148	3.06977	3.06796	13
2016-01-15	12.4509	8.33	17.22	101458	76.4853	0.0198529	211.283	NA	0.644338	15
2016-01-19	13.4537	11.11	17.22	101457	85.295	0.0388489	96.74	15.8686	19.5982	19
2016-01-21	11.4466	7.22	17.22	101840	80.1079	0	201.37	0.0840575	0.153496	21
2016-01-22	14.7568	12.78	17.22	101315	75.4748	0.109928	55.2075	0.853367	0.85154	22
2016-01-25	9.87101	5.56	17.22	102086	76.7536	0	244.778	0.0846667	0.149087	25
2016-01-26	10.6358	5	17.22	102263	77.9712	0	253.211	0	0	26
2016-01-27	10.9512	6.67	18.89	102305	77.0432	0.00971223	256.464	0	0	27
2016-01-28	9.96107	4.44	17.22	102198	78.4571	0	141.431	0	0	28
2016-01-29	14.607	11.67	18.33	101845	78.1752	0.101679	128.352	0	0	29
2016-02-01	9.01252	3.89	13.89	101459	52.7554	0.0485612	300.069	0.0822302	0.14436	32
2016-02-02	8.29768	4.44	15	102082	74.8478	0	194.286	1.0841	1.08042	33
2016-02-04	9.89736	5	16.67	102672	72.1214	0.00642857	280.175	0	0	35
2016-02-08	14.2487	6.11	26.11	101956	63.2374	0.00323741	311.22	0	0	39
2016-02-11	13.77	6.67	21.67	101732	71.7071	0	269.831	0	0	42
2016-02-12	13.5093	6.67	21.67	101900	71.1511	0	272.95	0	0	43
2016-02-16	16.1709	7.78	26.11	101197	64.2518	0	321.167	0	0	47
2016-02-17	18.4525	14.44	24.44	100166	55.9281	0.383885	175.917	0	0	48
2016-02-18	12.2821	8.33	17.78	100566	77.3093	0.238705	272.689	5.79449	13.0856	49
2016-02-19	11.6185	6.11	19.44	101523	70.7391	0.185435	292.951	2.15348	4.44684	50
2016-02-22	11.8351	5	21.67	102066	67.8417	0	334.5	0	0	53
2016-02-24	12.8889	4.44	23.33	101582	59.4357	0	355.532	0	0	55
2016-02-25	14.3452	6.11	23.89	101648	64.6714	0	327.778	0	0	56
2016-03-03	15.135	12.78	19.44	101587	73.8633	0.0161871	131.984	0	0	63
2016-03-04	15.8922	13.33	18.89	101299	82.4714	0	87.6719	0.270329	0.268514	64
2016-03-14	13.0043	10	16.67	101706	82.6357	0.0514286	226.462	1.99209	6.15587	74
2016-03-16	12.488	4.44	22.78	101681	60.7681	0.00652174	373.682	0	0	76
2016-03-18	14.2007	7.22	24.44	101120	72.7591	0.019708	292.279	0	0	78
2016-03-21	12.6346	8.33	17.78	101528	82.3429	0.195643	134.522	0.390071	0.5715	81
2016-03-23	11.1971	5	20	102193	70.1176	0.00330882	358.576	NA	1.25693	83
2016-03-29	10.5955	2.78	18.89	100907	60.087	0.00652174	408.971	0	0	89
2016-04-04	14.4404	8.33	23.89	101865	64.8345	0.0323741	409.38	0	0	95
2016-04-05	15.73	6.67	27.78	101920	55.9643	0.0128571	415.111	0	0	96
2016-04-06	19.1386	8.89	31.67	101578	50.2536	0	406.31	0	0	97
2016-04-07	20.4957	14.44	30.56	101063	56.6929	0.0352857	347.556	0	0	98
2016-04-08	16.3366	13.89	20.56	100899	74.0786	0.00642857	133.887	0.0780143	0.0780143	99
2016-04-11	13.7007	11.67	18.89	101383	79.2971	0	187.676	1.9142	3.38114	102
2016-04-12	12.8259	8.89	16.67	101866	77.95	0.0128571	140.694	0	0	103
2016-04-13	13.0904	7.78	21.11	101954	70.9786	0.0160714	425.301	0	0	104
2016-04-18	19.616	8.89	30.56	101317	51.0504	0.0161871	436.527	0	0	109
2016-04-19	18.3652	8.89	28.33	101207	50.4571	0.00642857	395.867	0	0	110
2016-04-21	17.0155	14.44	22.78	100987	71.9839	0.0870968	116.333	0	0	112
2016-04-27	16.0692	15.56	16.67	100951	56.8462	0.311538	247	0	0	118
2016-04-28	13.5916	6.11	23.89	100929	67.9357	0.0481429	431.551	0	0	119
2016-04-29	14.1059	7.78	22.22	101253	66.1377	0.0326087	436.147	0	0	120
2016-05-23	20.6789	19.44	21.67	100972	50	0.05	341.889	0	0	144
2016-05-24	15.5656	11.67	21.67	101050	69.8718	0	356.667	0	0	145
2016-05-25	16.0166	13.33	22.22	101522	67.8855	0.0652672	355.108	0	0	146
2016-05-26	15.8417	10	23.89	101578	68.4203	0.0554348	415.462	0	0	147
2016-05-27	16.4706	8.89	27.78	101140	63.1583	0.0323741	397.5	0	0	148
2016-05-31	19.0606	11.11	28.89	100863	68.7698	0.0291367	414.317	0	0	152
2016-06-01	19.4572	11.11	26.11	100740	66.6094	0.05625	441.988	0	0	153
2016-06-03	21.3109	10.56	33.89	101148	60.3453	0.0194245	424.537	0	0	155
2016-06-09	16.9222	12.22	23.33	101072	70.7482	0.0776259	323.817	0	0	161
2016-06-10	17.0891	10.56	23.89	101133	62.8394	0.0131387	420.321	0	0	162
2016-06-14	16.3649	11.11	21.67	101442	60.85	0.0225	409.226	0	0	166
2016-06-15	14.893	10.56	20.56	101270	61.4786	0.00642857	410.588	0	0	167
2016-06-16	16.1838	10.56	24.44	101500	60.9275	0.0293478	383.829	0	0	168
2016-06-20	20.4588	10	31.11	101384	46.9058	0.0326087	428.78	0	0	172
2016-06-22	19.5316	11.67	31.11	101182	57.9786	0.118929	420.345	0	0	174
2016-06-27	21.2497	12.22	29.44	101202	57	0.0482143	416.09	0	0	179
2016-06-29	17.6804	11.11	25.56	101108	66.7372	0.118248	428.289	0	0	181
2016-07-01	18.305	12.78	24.44	100714	68.0432	0.0582734	401	0	0	183
2016-07-05	18.0985	15	23.33	101186	70.0216	0.126187	401	0	0	187
2016-07-06	17.0665	10	25	101155	67.2158	0.113165	399.561	0	0	188
2016-07-07	16.7937	11.11	22.78	101204	66.2714	0.131643	404.108	0	0	189
2016-07-08	16.5865	10.56	25	101283	71.6331	0.0874101	392.988	0	0	190
2016-07-11	19.776	11.11	30	101094	54.964	0.0194245	424.232	0	0	193
2016-07-12	18.7886	11.67	27.22	101054	60.0575	0.106835	414.268	0	0	194
2016-07-14	20.7421	12.22	28.33	101088	63.4929	0.0482143	405.951	0	0	196
2016-07-18	16.4993	10.56	23.33	101381	69.5827	0.0356115	361.817	0	0	200
2016-07-19	17.0065	10.56	25	101531	67.6475	0.0776978	401.815	0	0	201
2016-08-01	19.2696	16.11	24.44	100981	71.5113	0.0710526	378.417	0	0	214
2016-08-02	18.8445	14.44	24.44	101187	70.1463	0.0256098	NA	0	0	215
2016-08-03	18.4651	12.22	25.56	101115	71.873	0.0392857	379.365	0	0	216
2016-08-04	17.5419	12.78	23.33	101021	70.553	0.153409	386.795	0	0	217
2016-08-05	17.5587	13.89	22.78	100918	70.0308	0.0657692	393.292	0	0	218
2016-08-08	18.1399	10.56	29.44	100737	64.8333	0.0130435	405.093	0	0	221
2016-08-11	18.6706	15	25	101092	71.6691	0.0388489	361.474	0	0	224
2016-08-16	17.8258	13.89	23.89	100943	74.7698	0.0388489	359.867	0	0	229
2016-08-17	21.5071	21.11	22.22	100724	62.8571	0	159	0	0	230
2016-08-19	18.444	15	22.78	100844	74.6967	0.0479508	307.415	0	0	232
2016-08-22	17.6784	14.44	23.33	101024	72.9929	0.0482143	347.08	0	0	235
2016-08-23	17.0531	13.89	21.67	101147	74.0847	0.00762712	94.2	0	0	236
2016-08-24	21.468	21.11	22.22	101367	63.68	0.18	457.48	0	0	237
2016-08-25	16.8912	13.33	21.67	101114	75.2319	0.0913043	361.027	0	0	238
2016-08-26	18.3294	15	24.44	100937	71.6014	0.0423913	386.722	0	0	239
2016-08-29	18.0242	12.78	24.44	101492	69.1739	0.0536957	382.588	0	0	242
2016-08-31	19.7658	11.11	27.78	101036	59.3141	0.011157	475.148	0	0	244
2016-09-01	17.8931	12.78	25.56	101105	71.2662	0.11	473.264	0	0	245
2016-09-07	21.6982	11.11	35	100792	56.3929	0.00642857	440.397	NA	0	251
2016-09-09	17.7577	13.33	23.89	101302	72.35	0.0642143	427.803	0	0	253
2016-09-12	18.1412	15.56	21.11	101134	67.0385	0.0519231	27.8333	0	0	256
2016-10-04	19.3448	13.33	22.78	101298	58.8	0.054	428.32	0	0	278
2016-10-05	14.6042	6.67	25	101380	63.3381	0	413.576	0	0	279
2016-10-07	16.6309	7.78	28.89	101226	54.5899	0	385.354	0	0	281
2016-10-10	15.875	9.44	24.44	101091	70.8705	0.055036	392.969	0	0	284
2016-10-11	16.2791	13.89	22.78	101320	67.752	0.054	281.571	0	0	285
2016-10-12	15.1119	11.11	20.56	101452	72.2158	0.0226619	349.063	0	0	286
2016-10-14	17.2137	15.56	20	101096	78.223	0.0776978	37.5424	1.49659	1.48745	288
2016-10-21	15.9272	8.89	26.11	101137	70.7982	0.00412844	430.8	0	0	295
2016-10-24	16.6398	15.56	19.44	100994	70.0678	0.455678	102.395	0	0	298
2016-10-26	16.1994	10	26.11	101338	71.9127	0.00357143	361.391	0	0	300
2016-11-03	13.6149	6.67	23.89	101815	72.3071	0	351.35	0.1016	0.1016	308
2016-11-04	14.2243	8.33	23.89	101623	72.8705	0	356.362	0.0730935	0.153496	309
2016-11-08	15.1074	10.56	23.89	101690	81.6316	0	259.441	0.102491	0.191614	313
2016-11-15	18.4017	15.56	19.44	101538	73.5	0	136.292	0	0	320
2016-11-17	9.59973	3.33	17.22	101611	70.4685	0	344.234	0	0	322
2016-11-18	10.3265	2.22	21.67	101372	63.2017	0.153509	324.151	0	0	323
2016-11-21	11.7335	7.22	18.33	101219	82.3158	0	258.074	1.46098	3.43377	326
2016-11-22	9.42683	3.89	16.67	101787	77.5635	0	230.256	0.169333	0.235857	327
2016-12-01	14.4609	11.11	16.67	101647	50.6471	0	382.765	0	0	336
2016-12-02	8.18224	2.22	17.22	101851	65.256	0.0072	300.451	0	0	337
2016-12-05	9.63479	6.11	13.89	101634	83.9829	0	88.0909	0	0	340
2016-12-06	7.9082	1.11	13.89	101496	75.7422	0	257.327	0.109141	0.109141	341
2016-12-07	5.42215	1.11	10.56	101743	77.1322	0	108.476	0.0923636	0.155339	342
2016-12-08	11.0042	8.33	17.78	101538	83.1539	0.0311538	157.4	5.25975	6.62745	343
2016-12-14	13.392	11.11	18.33	101433	81.1716	0.130746	143.7	0	0	349
2016-12-15	14.7959	13.89	16.67	100936	81.375	0.165441	26.6923	0.283882	0.283882	350
2016-12-19	3.385	-2.78	13.33	102604	67.2656	0	277.375	0.0833437	0.188516	354
2016-12-20	5.40043	-0.56	15.56	102354	70.6071	0	264.585	0	0	355
2017-01-05	7.74233	3.89	11.11	101269	83.4419	0.0104651	293.13	4.36132	14.5056	5
2017-01-06	3.17331	-2.22	10.56	101594	72.518	0	258.618	0.168115	2.06672	6
2017-01-09	13.0702	10	15	101201	86.3609	0.249474	119.28	14.2603	35.2143	9

## Sheet: Supplementary Data 9
Supplementary Data 9: Correlation of seasonal patterns with microbiome, clinical lab tests and meteorological measurements.
Analyte	Pattern	membership_score	Type
EGFR	1	0.940372	Clinical Lab Tests
CR	2	0.979564	Clinical Lab Tests
GLOB	2	0.695222	Clinical Lab Tests
A1C	1	0.998945	Clinical Lab Tests
UALBCR	1	0.685576	Clinical Lab Tests
TP	2	0.762697	Clinical Lab Tests
AG	1	0.671149	Clinical Lab Tests
ALKP	2	0.981472	Clinical Lab Tests
RDW	1	0.96859	Clinical Lab Tests
MCH	2	0.974585	Clinical Lab Tests
LDLHDL	2	0.962037	Clinical Lab Tests
CHOLHDL	2	0.968677	Clinical Lab Tests
CO2	2	0.862882	Clinical Lab Tests
MONO	1	0.968773	Clinical Lab Tests
ALB	2	0.938775	Clinical Lab Tests
MCHC	2	0.961844	Clinical Lab Tests
HDL	1	0.975968	Clinical Lab Tests
NEUT	2	0.827163	Clinical Lab Tests
TBIL	2	0.793357	Clinical Lab Tests
PLT	2	0.985458	Clinical Lab Tests
RBC	1	0.999575	Clinical Lab Tests
INSF	1	0.998559	Clinical Lab Tests
phylum_chao_NS	2	0.989676	Nasal_Diversity
class_chao_NS	2	0.991726	Nasal_Diversity
order_chao_NS	2	0.993974	Nasal_Diversity
family_chao_NS	2	0.999143	Nasal_Diversity
genus_chao_NS	2	0.998962	Nasal_Diversity
phylum_chao_ST	2	0.722123	Gut_Diversity
class_chao_ST	1	0.703455	Gut_Diversity
order_chao_ST	1	0.688286	Gut_Diversity
family_chao_ST	1	0.716054	Gut_Diversity
genus_chao_ST	1	0.777691	Gut_Diversity
order_Bacillales	1	0.533711	Nasal_Microbiome
family_Staphylococcaceae	1	0.542366	Nasal_Microbiome
genus_Staphylococcus	1	0.542901	Nasal_Microbiome
class_Bacilli	1	0.636343	Nasal_Microbiome
phylum_Firmicutes	1	0.631167	Nasal_Microbiome
phylum_Bacteroidetes	2	0.990435	Nasal_Microbiome
class_Bacteroidia	2	0.995725	Nasal_Microbiome
order_Bacteroidales	2	0.995725	Nasal_Microbiome
order_Pasteurellales	2	0.894447	Nasal_Microbiome
family_Pasteurellaceae	2	0.894447	Nasal_Microbiome
family_Corynebacteriaceae	2	0.609021	Nasal_Microbiome
genus_Corynebacterium	2	0.609134	Nasal_Microbiome
phylum_Fusobacteria	2	0.99261	Nasal_Microbiome
class_Fusobacteria	2	0.99261	Nasal_Microbiome
order_Fusobacteriales	2	0.99261	Nasal_Microbiome
family_Lachnospiraceae	2	0.997199	Nasal_Microbiome
phylum_Actinobacteria	2	0.812125	Nasal_Microbiome
class_Actinobacteria	2	0.812125	Nasal_Microbiome
order_Actinomycetales	2	0.812738	Nasal_Microbiome
genus_Porphyromonas	2	0.963146	Nasal_Microbiome
family_Prevotellaceae	2	0.996259	Nasal_Microbiome
family_Porphyromonadaceae	2	0.977663	Nasal_Microbiome
family_Carnobacteriaceae	1	0.999837	Nasal_Microbiome
genus_Dolosigranulum	1	0.999852	Nasal_Microbiome
genus_Fusobacterium	2	0.986842	Nasal_Microbiome
family_Fusobacteriaceae	2	0.986957	Nasal_Microbiome
avgTemp	1	0.722273	Metrological data
minTemp	1	0.691626	Metrological data
maxTemp	1	0.722049	Metrological data
avgPress	2	0.868946	Metrological data
avgHumid	2	0.989486	Metrological data
avgWind	1	0.968342	Metrological data
avgSolarRad	1	0.987605	Metrological data
avgPrecipMidNight	2	0.992203	Metrological data
avgPrecip24	2	0.986307	Metrological data
genus_Holdemania	2	0.760729	Gut_Microbiome
genus_unclassified_Ruminococcaceae	2	0.99606	Gut_Microbiome
class_unclassified_Firmicutes	1	0.556037	Gut_Microbiome
order_unclassified_Firmicutes	1	0.556037	Gut_Microbiome
family_unclassified_Firmicutes	1	0.556037	Gut_Microbiome
genus_unclassified_Firmicutes	1	0.556037	Gut_Microbiome
genus_Oscillibacter	2	0.992141	Gut_Microbiome

## Sheet: Supplementary Data 10
Supplementary Data 10: List of Airborne Counts - GAMM coefficients and P-values.
Airborne Fungi	P-values	T1	T2	T3	T4	T5	T6	T7	T8
Alternaria	2.99e-06	-2.72295	-0.424977	3.2858	5.33973	4.4869	2.653	0.343691	-2.07502
Ascospores	6.33e-11	12.9018	14.6397	-2.4147	-20.0313	-23.5648	-21.4028	-14.1551	5.56486
Basidiospores	6.12e-17	12.7426	10.6751	-6.36311	-21.7337	-23.9536	-15.8456	-10.4163	2.76314
Cladosporium	4.87e-06	-12.707	-5.8265	4.73121	15.7019	20.5457	19.7375	12.2698	-2.33124
Curvularia	0.0325589	-0.959108	-0.972	-0.182592	0.869581	1.39702	1.3439	0.727637	-0.0864506
Drechslera.Helminthosporium	0.140337	-0.070376	0.0950622	0.247746	0.318396	0.261162	0.0905756	-0.0704358	-0.184956
Epicoccum	0.000661698	-1.37625	-2.52195	-0.407607	1.56675	2.1861	1.8163	-1.10401	-2.2286
Fusarium	2.03e-07	2.73561	2.13245	0.056396	-2.46682	-3.92346	-4.10745	-3.19046	-0.329066
Nigrospora	0.150437	-0.0926086	0.0393845	0.181786	0.267274	0.246252	0.124146	-0.0071703	-0.131885
Oidium.Erysiphe	0.0238522	0.306459	1.04437	1.33163	0.812658	0.00229517	-0.73824	-1.07962	-0.846129
Penicillium.Aspergillus	0.0545731	0.312952	-1.24681	-1.96793	-2.24192	-1.85687	-0.753381	0.227247	1.30573
Periconia	0.000643859	-0.831156	1.3613	6.53714	4.53932	-0.769662	-2.13491	-3.63097	-3.44156
Peronospora	0.0875546	-0.0888286	0.0469468	0.197963	0.294336	0.271205	0.126178	-0.029968	-0.159777
Pithomyces	0.00205518	-0.90241	-1.53711	-1.19952	-0.228647	1.03208	1.93523	1.34179	0.14026
Polythrincium	0.140122	-0.0892458	0.0658881	0.216897	0.301506	0.275821	0.130423	-0.0299133	-0.167117
Rusts	0.00147461	-1.8396	-0.837646	4.00281	3.69348	-0.801081	-1.31141	-2.68956	-2.57077
Smuts.Myxomycetes	0.000600101	-0.82581	0.993818	4.8946	1.16465	-1.43641	-3.12891	-4.12123	-1.39331
Stemphylium	0.573973	-0.002692	-0.00374399	-0.00238816	0.000212701	0.00241156	0.00347123	0.00301795	0.00146331
Torula	0.500649	-0.000429853	0.0019942	0.00399025	0.00448578	0.00294075	0.000106765	-0.00189141	-0.00280162
Algae	0.0102927	0.869048	1.57536	1.71178	0.960471	-0.230086	-1.40446	-1.84676	-1.30241
Beltrania	0.259317	-0.031408	0.085191	0.181174	0.196428	0.135872	0.0274059	-0.061339	-0.119621
Coprinus	5.19e-15	9.28038	10.551	0.309724	-8.61728	-12.1149	-12.7466	-10.2189	-0.912544
Ganoderma	2.84e-09	-3.40482	0.191039	4.97266	7.15442	7.17801	5.04887	0.461211	-3.87982

[truncated: 6 more sheets: Supplementary Data 11, Supplementary Data 12, Supplementary Data 13, Supplementary Data 14, Supplementary Data 15, Supplementary Data 16]
