# Supplementary material for: Deep longitudinal multiomics profiling reveals two biological seasonal patterns in California
Source: Nat Commun. 2020 Oct 1;11:4933. doi: 10.1038/s41467-020-18758-1 (PMC7529769; doi:10.1038/s41467-020-18758-1)
Supplement: Supplementary file 6 — Supplementary Code 1-2 [file 41467_2020_18758_MOESM6_ESM.zip]

Archive with 5 entries (4 files):
- Supplementary Code 1-2/
- Supplementary Code 1-2/Supplementary_Code_2.R
- __MACOSX/Supplementary Code 1-2/._Supplementary_Code_2.R
- Supplementary Code 1-2/Supplementary_Code_1.R
- __MACOSX/Supplementary Code 1-2/._Supplementary_Code_1.R
