# Supplementary material for: Deep longitudinal multiomics profiling reveals two biological seasonal patterns in California
Source: Nat Commun. 2020 Oct 1;11:4933. doi: 10.1038/s41467-020-18758-1 (PMC7529769; doi:10.1038/s41467-020-18758-1)
Supplement: Supplementary file 6 — Supplementary Code 1-2 [file 41467_2020_18758_MOESM6_ESM.zip › Supplementary Code 1-2/Supplementary_Code_1.R]

#This R code runs GAMM generalized additive mixed model (GAMM) in mgcv package in R 63. 
#The gamm function in the mgcv package allows fitting smoothing terms (a cyclic cubic regression splines) 
#to model seasonal time-series data. The cyclic cubic regression spline ensures that the measurement at 
#the end of the year (day 365) is the same as the beginning of the year (day 1). 
#We also considered subject’s ID as random effect, and subject’s BMI and health status (IR and IS) as covariates


library("mgcv")
library(Mfuzz)
library(ggplot2)
library(reshape2)
library(lubridate)
set.seed(747432)

#Input Data file containg features: 
#Input files are avialbe at:https://figshare.com/articles/Multi_Omics_Seasonal_RData/12376508  

genes = read.table("Input_Data.txt",header = TRUE)
gene.names = names(genes)
genes = data.frame(genes)
genes = data.frame(sapply(genes, as.numeric))


#Input Annotation file describing Data file
ids = t(read.table("nasal_colData.txt",header = FALSE))
colnames(ids) = ids[1,]
ids = data.frame(ids[-1,])
ids$Date = as.POSIXct(as.character(ids$Date), format="%e-%b-%Y")
ids$Time = yday(ids$Date)

ctrl <- lmeControl(opt='optim')
data = cbind(ids, genes)

p.vals = c()
coeffs = c()

# Build GAM models with mixed-effect
# The mixed-effect part removes the individual mean from the observed expression
# GAM models the average deviation from the mean of each subject
# it corresponds to the general trend of expression in the entire population
for (gene in gene.names) {
  png(paste0("plots/",gene,".png"))
  mod <- gamm(as.formula(paste(gene, " ~ IRIS + BMI + s(Time, bs = \"cc\")")),
              data = data, 
              method = "REML",
              control=ctrl,
              random = list(SubjectID = ~ 1),
              knots = list(TimeOfYear = c(0, 366)))
  
  plot(mod$gam, shade=T,shade.col="#9a9a00",xlab = "Day of the year", ylab = paste(gene),cex.lab=1.5,font.lab=2, cex.axis=1.5,font=2, main=paste(gene), font.main=2,cex.main=2.5)
  
  p.vals = rbind(p.vals, summary(mod$gam)$s.table[4])
  coeffsT = rbind(coeffsT, mod$gam$coefficients)
  
  
  dev.off()
}

#The GAMM coefficients are extracted via gam$coefficients object in mgcv package.
#The P-values for smooth terms are extracted using summary(mod$gam), which is derived based on a likelihood ratio test

p.vals_all = cbind(p.vals,gene.names)
coeffs_all = cbind(coeffs,gene.names)

write.table(p.vals_all, "Output_p.vals_GAMM.txt",sep="\t",quote=F)
write.table(coeffs_all, "Output_coeffs_GAMM.txt",sep="\t",quote=F)


#************
#contact: Reza Sailani: sailani(AT)stanford(DOT)edu; Ahmed Metwally: ametwall(AT)stanford(DOT)edu 
#************
  
  
  
  
